# Supplementary material for: Transcription Factor AtOFP1 Involved in ABA-Mediated Seed Germination and Root Growth through Modulation of ROS Homeostasis in Arabidopsis
Source: Int J Mol Sci. 2022 Jul 4;23(13):7427. doi: 10.3390/ijms23137427 (PMC9267126; doi:10.3390/ijms23137427)
Supplement: Supplementary file 1 [file ijms-23-07427-s001.zip]

Archive with 10 entries (8 files):
- ijms-1753068-supplementary/
- ijms-1753068-supplementary/Supplementary Files/
- ijms-1753068-supplementary/Supplementary Files/Figure S1.pptx
- ijms-1753068-supplementary/Supplementary Files/Figure S2.ppt
- ijms-1753068-supplementary/Supplementary Files/Table S1.xls
- ijms-1753068-supplementary/Supplementary Files/Table S2.xls
- ijms-1753068-supplementary/Supplementary Files/Table S3.xls
- ijms-1753068-supplementary/Supplementary Files/Table S4.xls
- ijms-1753068-supplementary/Supplementary Files/Table S5.pdf
- ijms-1753068-supplementary/Supplementary Files/~$Figure S1.pptx
