# Supplementary material for: Transcription Factor AtOFP1 Involved in ABA-Mediated Seed Germination and Root Growth through Modulation of ROS Homeostasis in Arabidopsis
Source: Int J Mol Sci. 2022 Jul 4;23(13):7427. doi: 10.3390/ijms23137427 (PMC9267126; doi:10.3390/ijms23137427)
Supplement: Supplementary file 1 [file ijms-23-07427-s001.zip › ijms-1753068-supplementary/Supplementary Files/Table S1.xls]

## Sheet: BP
#Column "GO.ID" stands for the ID of gene ontology term
#Column "Term" stands for the name of gene ontology term
#Column "Ontology" stands for the ontology of GOID belongs to
#Column "Count" stands for the number of DE genes associated with the listed GOID
#Column "Pop.Hits" stands for the number of background population genes associated with the listed GOID
#Column "List.Total" stands for the total number of DE genes
#Column "Pop.Total" stands for the total number of background population genes
#Column "Fold.Enrichment" stands for the Fold Enrichment value of the GOID, it equals (Count/Pop.Hits)/(List.Total/Pop.Total)
#Column "Pvalue" stands for the significance testing value of the GOID
#Column "FDR" stands for the false discovery rate of the GOID, using Benjamini & Hochberg (1995) method
#Column "Enrichment.Score" stands for the Enrichment Score value of the GOID, it equals (-log10(Pvalue))
#Column "Gene.Ratio" stands for the Gene Ratio value genes associated with the GOID, it equals (Count/List.Total)
#Column "GENES" stands for the DE genes associated with the GOID
GO.ID	Term	Ontology	Count	Pop.Hits	List.Total	Pop.Total	Fold.Enrichment	Pvalue	FDR	Enrichment.Score	Gene.Ratio	GENES
GO:0009987	cellular process	Biological process	113	13398	146	24537	1.41745	8.16405e-09	1.62955e-05	8.08809	0.773973	MFP1//SLP2//PEN2//ATMAP65-6//ATK5//NRPD1B//ATPDIL5-1//CAF2//TFIIS//BGAL14//ATNUC-L1//ARP2//TIP1//CIPK23//ARIA//TOM40//ATGSL08//COB//ATMYC1//MYB23//SQN//XIC//ATSAC1//ATELF5A-3//LAZ5//RPS4//CML38//FAC1//PUB25//ADG2//ATGSL10//RPS4//RD21//PAC1//PFK1//RRF//CSY3//COB//COX3//ORF291//CCDA//ATFD3//AMK2//GK-1//UBC1//ATPBRP//SCRM2//ARF22//ARF21//ARF15//ARF14//ARF23//NAC1//ATIDD14//MYB95//BPC1//AMS//NF-YA4//…
GO:0044763	single-organism cellular process	Biological process	85	9049	146	24537	1.57865	1.23381e-07	0.000103348	6.90875	0.582192	MFP1//SLP2//PEN2//ATMAP65-6//ATK5//NRPD1B//ATPDIL5-1//ARP2//TIP1//CIPK23//ATGSL08//COB//ATMYC1//MYB23//XIC//LAZ5//RPS4//CML38//ADG2//ATGSL10//RD21//PAC1//PFK1//RRF//CSY3//COB//COX3//ORF291//CCDA//ATFD3//GK-1//FAC1//UBC1//ATSAC1//GCN2//AGP16//PD1//PLDP2//PBB2//CRD1//PDR13//TFIIS//ATBZIP3//RAB18//CRK20//ATHXK1//XID//PSD2//AMK2//IPMI2//ARP2//ATNUC-L1//TOM40//CYN//PFT1//AAO1//MYB95//NAC1//IRX9//ATCNG…
GO:0044237	cellular metabolic process	Biological process	95	10729	146	24537	1.4881	1.55333e-07	0.000103348	6.80874	0.650685	MFP1//SLP2//PEN2//CAF2//TFIIS//BGAL14//ATNUC-L1//NRPD1B//ARIA//TOM40//SQN//ATELF5A-3//FAC1//PUB25//ADG2//COB//ATGSL08//ATGSL10//ATK5//RPS4//RD21//PAC1//PFK1//RRF//CSY3//COB//COX3//ORF291//ATFD3//AMK2//GK-1//UBC1//ATPBRP//SCRM2//ARF22//ARF21//ARF15//ARF14//ARF23//NAC1//ATIDD14//MYB95//BPC1//AMS//NF-YA4//BHLH100//MBD9//MYB94//DAG1//WRKY68//AIL6//ATBZIP3//MYB23//MED22B//CRD1//EMB269//ARP2//RPS7//RPS…
GO:0015980	energy derivation by oxidation of organic compounds	Biological process	9	157	146	24537	9.63411	4.37082e-07	0.000218104	6.35944	0.0616438	ADG2//CSY3//COB//COX3//ORF291//AMK2//NAD5A//NAD4//NAD7
GO:0008152	metabolic process	Biological process	106	12930	146	24537	1.37777	6.31132e-07	0.000251948	6.19988	0.726027	MFP1//SLP2//PEN2//COB//CAF2//TFIIS//BGAL14//ATNUC-L1//NRPD1B//ARIA//TOM40//SQN//ATELF5A-3//FAC1//PUB25//RPE//ADG2//TRFL9//ATGSL08//ATGSL10//ATK5//RPS4//PAC1//RD21//PFK1//RRF//CSY3//CYP704A2//LKR/SDH//APX3//AAO1//SQE6//ATFRO6//CCDA//NAD7//NAD5A//NAD4//NAD1A//COB//COX3//ORF291//ATFD3//AMK2//GK-1//UBC1//ATPBRP//SCRM2//ARF22//ARF21//ARF15//ARF14//ARF23//NAC1//ATIDD14//MYB95//BPC1//AMS//NF-YA4//BHLH10…
GO:0006091	generation of precursor metabolites and energy	Biological process	17	691	146	24537	4.13466	8.20726e-07	0.000273028	6.0858	0.116438	ADG2//RD21//PAC1//PFK1//COB//CSY3//COB//COX3//ORF291//ATFD3//AMK2//CRD1//PEN2//NAD5A//NAD4//NAD7//RPS4
GO:0044238	primary metabolic process	Biological process	93	10774	146	24537	1.45069	1.0968e-06	0.000276346	5.95987	0.636986	MFP1//SLP2//COB//CAF2//TFIIS//BGAL14//ATNUC-L1//NRPD1B//ARIA//TOM40//SQN//ATELF5A-3//FAC1//PUB25//RPE//ADG2//TRFL9//ATGSL08//ATGSL10//PAC1//RD21//PFK1//RRF//CSY3//AMK2//GK-1//ATK5//UBC1//ATPBRP//RPS4//SCRM2//ARF22//ARF21//ARF15//ARF14//ARF23//NAC1//ATIDD14//MYB95//BPC1//AMS//NF-YA4//BHLH100//MBD9//MYB94//DAG1//WRKY68//AIL6//ATBZIP3//MYB23//MED22B//CRD1//EMB269//ARP2//RPS7//RPS4//RPL2//RPS7//TIF3B…
GO:0044699	single-organism process	Biological process	100	11977	146	24537	1.4032	1.1076e-06	0.000276346	5.95562	0.684932	MFP1//SLP2//PEN2//ATMAP65-6//ATK5//COB//NRPD1B//ATPDIL5-1//ARP2//TIP1//CIPK23//ATGSL08//ATMYC1//MYB23//XIC//ATGSL10//LAZ5//RPS4//CML38//ADG2//TRFL9//PAC1//RD21//PFK1//RRF//CSY3//CYP704A2//LKR/SDH//APX3//AAO1//SQE6//ATFRO6//CCDA//NAD7//NAD5A//NAD4//NAD1A//COB//COX3//ORF291//ATFD3//GK-1//FAC1//UBC1//ATSAC1//GCN2//AGP16//PD1//TOM40//PAH2//PLDP2//PBB2//CRD1//AKT2/3//ATCHX15//PDR13//VTI13//TFIIS//ATBZ…
GO:0044249	cellular biosynthetic process	Biological process	67	6746	146	24537	1.66916	1.47171e-06	0.00032462	5.83218	0.458904	TFIIS//ADG2//ATGSL08//ATGSL10//FAC1//NRPD1B//ATK5//ATPBRP//AMK2//RPS4//SCRM2//ARF22//ARF21//ARF15//ARF14//ARF23//NAC1//ATIDD14//MYB95//BPC1//AMS//NF-YA4//BHLH100//MBD9//MYB94//DAG1//WRKY68//AIL6//ATBZIP3//MYB23//MED22B//ARP2//RRF//RPS7//RPS4//RPL2//RPS7//ATELF5A-3//TIF3B1//ATSAC1//CPK7//PSD2//PD1//CRD1//MFP1//UBC1//HEMB2//SLP2//IPMI2//ATNUC-L1//TOM40//PEN2//AGP16//ATFD3//AAO1//CML38//PBB2//IRX9//…
GO:0071704	organic substance metabolic process	Biological process	97	11536	146	24537	1.41314	1.62635e-06	0.00032462	5.78879	0.664384	MFP1//SLP2//COB//CAF2//TFIIS//BGAL14//ATNUC-L1//NRPD1B//ARIA//TOM40//SQN//ATELF5A-3//FAC1//PUB25//RPE//ADG2//TRFL9//ATGSL08//ATGSL10//ATK5//PAC1//RD21//PFK1//RRF//AMK2//GK-1//UBC1//ATPBRP//RPS4//SCRM2//ARF22//ARF21//ARF15//ARF14//ARF23//NAC1//ATIDD14//MYB95//BPC1//AMS//NF-YA4//BHLH100//MBD9//MYB94//DAG1//WRKY68//AIL6//ATBZIP3//MYB23//MED22B//CRD1//EMB269//ARP2//RPS7//RPS4//RPL2//RPS7//TIF3B1//WAK…
GO:0045333	cellular respiration	Biological process	8	141	146	24537	9.53541	2.10564e-06	0.000359504	5.67662	0.0547945	CSY3//COB//COX3//ORF291//AMK2//NAD5A//NAD4//NAD7
GO:0009058	biosynthetic process	Biological process	70	7259	146	24537	1.62065	2.16135e-06	0.000359504	5.66527	0.479452	COB//TFIIS//ADG2//ATGSL08//ATGSL10//PAC1//FAC1//NRPD1B//ATK5//ATPBRP//AMK2//RPS4//SCRM2//ARF22//ARF21//ARF15//ARF14//ARF23//NAC1//ATIDD14//MYB95//BPC1//AMS//NF-YA4//BHLH100//MBD9//MYB94//DAG1//WRKY68//AIL6//ATBZIP3//MYB23//MED22B//ARP2//RRF//RPS7//RPS4//RPL2//RPS7//ATELF5A-3//TIF3B1//ATSAC1//CPK7//PSD2//PD1//CRD1//MFP1//UBC1//HEMB2//SLP2//IPMI2//ATNUC-L1//TOM40//PEN2//AGP16//ATFD3//AAO1//CML38//P…
GO:1901576	organic substance biosynthetic process	Biological process	68	7027	146	24537	1.62633	3.08757e-06	0.000462564	5.51038	0.465753	COB//TFIIS//ADG2//ATGSL08//ATGSL10//PAC1//FAC1//NRPD1B//ATK5//ATPBRP//AMK2//RPS4//SCRM2//ARF22//ARF21//ARF15//ARF14//ARF23//NAC1//ATIDD14//MYB95//BPC1//AMS//NF-YA4//BHLH100//MBD9//MYB94//DAG1//WRKY68//AIL6//ATBZIP3//MYB23//MED22B//ARP2//RRF//RPS7//RPS4//RPL2//RPS7//ATELF5A-3//TIF3B1//ATSAC1//CPK7//PSD2//PD1//CRD1//MFP1//UBC1//HEMB2//SLP2//IPMI2//ATNUC-L1//TOM40//PEN2//AGP16//ATFD3//AAO1//CML38//A…
GO:0034641	cellular nitrogen compound metabolic process	Biological process	56	5314	146	24537	1.77107	3.24444e-06	0.000462564	5.48886	0.383562	CAF2//TFIIS//BGAL14//ATNUC-L1//NRPD1B//ARIA//TOM40//MFP1//RRF//ADG2//AMK2//GK-1//FAC1//ATGSL08//ATK5//UBC1//ATPBRP//RPS4//SCRM2//ARF22//ARF21//ARF15//ARF14//ARF23//NAC1//ATIDD14//MYB95//BPC1//AMS//NF-YA4//BHLH100//MBD9//MYB94//DAG1//WRKY68//AIL6//ATBZIP3//MYB23//MED22B//CRD1//EMB269//GCN2//PEN2//AGP16//HEMB2//ARP2//CYN//IPMI2//VHA-E3//RD21//PFT1//PLDP2//AGD4//NAD5A//NAD4//ROS3
GO:0006807	nitrogen compound metabolic process	Biological process	59	5798	146	24537	1.71018	4.7248e-06	0.000628714	5.32562	0.40411	SLP2//CAF2//TFIIS//BGAL14//ATNUC-L1//NRPD1B//ARIA//TOM40//MFP1//RRF//ADG2//AMK2//GK-1//FAC1//ATGSL08//ATK5//UBC1//ATPBRP//RPS4//SCRM2//ARF22//ARF21//ARF15//ARF14//ARF23//NAC1//ATIDD14//MYB95//BPC1//AMS//NF-YA4//BHLH100//MBD9//MYB94//DAG1//WRKY68//AIL6//ATBZIP3//MYB23//MED22B//CRD1//EMB269//GCN2//PEN2//AGP16//PD1//HEMB2//IPMI2//ARP2//CYN//VHA-E3//RD21//PFT1//PLDP2//LKR/SDH//AGD4//NAD5A//NAD4//ROS3
GO:0010467	gene expression	Biological process	45	3956	146	24537	1.91172	6.95245e-06	0.000867318	5.15786	0.308219	CAF2//TFIIS//BGAL14//ATNUC-L1//NRPD1B//ATK5//ATPBRP//AMK2//RPS4//SCRM2//ARF22//ARF21//ARF15//ARF14//ARF23//NAC1//ATIDD14//MYB95//BPC1//AMS//NF-YA4//BHLH100//MBD9//MYB94//DAG1//WRKY68//AIL6//ATBZIP3//MYB23//MED22B//TOM40//CRD1//EMB269//ADG2//ARP2//RRF//RPS7//RPS4//RPL2//RPS7//ATELF5A-3//TIF3B1//ROS3//PFT1//PLDP2
GO:0022904	respiratory electron transport chain	Biological process	5	48	146	24537	17.5064	9.70277e-06	0.00113922	5.0131	0.0342466	NAD5A//NAD4//COB//COX3//ORF291
GO:0065007	biological regulation	Biological process	60	6113	146	24537	1.64955	1.22721e-05	0.00136084	4.91108	0.410959	PEN2//TFIIS//NRPD1B//CIPK23//LAZ5//RPS4//CML38//ATPDIL5-1//CCDA//ATK5//SCRM2//ARF22//ARF21//ARF15//ARF14//ARF23//NAC1//ATIDD14//MYB95//BPC1//AMS//NF-YA4//BHLH100//MBD9//MYB94//DAG1//WRKY68//ATPBRP//AIL6//ATBZIP3//MYB23//MED22B//GCN2//ATCHX15//RAB18//COB//PFT1//IPMI2//AGP16//AAO1//FAC1//UBC1//MFP1//SLP2//EBF1//AMK2//ATHXK1//ARIA//ATGSL08//ROS3//PLDP2//CRD1//AGD4//AKT2/3//PEN2//TOM40//ATSAC1//ATELF…
GO:0044281	small molecule metabolic process	Biological process	38	3161	146	24537	2.02036	1.36265e-05	0.0014315	4.86562	0.260274	SLP2//RD21//PAC1//PFK1//COB//MFP1//RRF//ADG2//GK-1//FAC1//GCN2//PEN2//AGP16//PD1//CSY3//PLDP2//TIP1//PBB2//CRD1//IPMI2//AMK2//ARP2//ATNUC-L1//TOM40//CYN//ATFD3//AAO1//MYB95//CML38//NF-YA4//AKT2/3//VHA-E3//SQE6//LKR/SDH//AGD4//ATSAC1//NAD5A//NAD4
GO:1901362	organic cyclic compound biosynthetic process	Biological process	43	3818	146	24537	1.89278	1.565e-05	0.00154465	4.80549	0.294521	TFIIS//FAC1//NRPD1B//ATK5//ATPBRP//AMK2//RPS4//SCRM2//ARF22//ARF21//ARF15//ARF14//ARF23//NAC1//ATIDD14//MYB95//BPC1//AMS//NF-YA4//BHLH100//MBD9//MYB94//DAG1//WRKY68//AIL6//ATBZIP3//MYB23//MED22B//PD1//HEMB2//RRF//ARP2//ATNUC-L1//TOM40//IPMI2//PEN2//AGP16//PEN2//VHA-E3//CRD1//SQE6//PFT1//PLDP2
GO:0046483	heterocycle metabolic process	Biological process	54	5316	146	24537	1.70717	1.66831e-05	0.00154465	4.77772	0.369863	CAF2//TFIIS//BGAL14//ATNUC-L1//NRPD1B//ARIA//TOM40//MFP1//RRF//ADG2//AMK2//GK-1//FAC1//ATGSL08//ATK5//UBC1//ATPBRP//RPS4//SCRM2//ARF22//ARF21//ARF15//ARF14//ARF23//NAC1//ATIDD14//MYB95//BPC1//AMS//NF-YA4//BHLH100//MBD9//MYB94//DAG1//WRKY68//AIL6//ATBZIP3//MYB23//MED22B//CRD1//EMB269//PEN2//AGP16//HEMB2//ARP2//IPMI2//VHA-E3//RD21//PFT1//PLDP2//AGD4//NAD5A//NAD4//ROS3
GO:0019438	aromatic compound biosynthetic process	Biological process	41	3574	146	24537	1.92796	1.72298e-05	0.00154465	4.76372	0.280822	TFIIS//FAC1//NRPD1B//ATK5//ATPBRP//AMK2//RPS4//SCRM2//ARF22//ARF21//ARF15//ARF14//ARF23//NAC1//ATIDD14//MYB95//BPC1//AMS//NF-YA4//BHLH100//MBD9//MYB94//DAG1//WRKY68//AIL6//ATBZIP3//MYB23//MED22B//PD1//HEMB2//RRF//ARP2//ATNUC-L1//TOM40//IPMI2//PEN2//AGP16//VHA-E3//CRD1//PFT1//PLDP2
GO:0044271	cellular nitrogen compound biosynthetic process	Biological process	39	3324	146	24537	1.97184	1.77991e-05	0.00154465	4.7496	0.267123	TFIIS//FAC1//NRPD1B//ATK5//ATPBRP//AMK2//RPS4//SCRM2//ARF22//ARF21//ARF15//ARF14//ARF23//NAC1//ATIDD14//MYB95//BPC1//AMS//NF-YA4//BHLH100//MBD9//MYB94//DAG1//WRKY68//AIL6//ATBZIP3//MYB23//MED22B//HEMB2//ARP2//ATNUC-L1//TOM40//IPMI2//PEN2//AGP16//VHA-E3//CRD1//PFT1//PLDP2
GO:0019637	organophosphate metabolic process	Biological process	21	1271	146	24537	2.77679	2.11879e-05	0.00170899	4.67391	0.143836	MFP1//RRF//ADG2//GK-1//FAC1//UBC1//PSD2//AMK2//ARP2//ATNUC-L1//TOM40//PLDP2//NF-YA4//AKT2/3//VHA-E3//CRD1//AGD4//ATSAC1//NAD5A//NAD4//PEN2
GO:0044710	single-organism metabolic process	Biological process	64	6806	146	24537	1.58036	2.14052e-05	0.00170899	4.66948	0.438356	MFP1//SLP2//PEN2//COB//NRPD1B//ADG2//TRFL9//ATGSL08//ATGSL10//PAC1//RD21//PFK1//RRF//CSY3//CYP704A2//LKR/SDH//APX3//AAO1//SQE6//ATFRO6//CCDA//NAD7//NAD5A//NAD4//NAD1A//COB//COX3//ORF291//ATFD3//GK-1//FAC1//UBC1//ATSAC1//GCN2//AGP16//PD1//PAH2//PLDP2//TIP1//PBB2//CRD1//PSD2//AMK2//IPMI2//ARP2//ATNUC-L1//TOM40//CYN//MYB95//CML38//NF-YA4//AKT2/3//IRX9//PEN2//VHA-E3//ATK5//MBD9//ATHXK1//CIPK23//ATATG…
GO:0018130	heterocycle biosynthetic process	Biological process	39	3359	146	24537	1.9513	2.26707e-05	0.00174041	4.64453	0.267123	TFIIS//FAC1//NRPD1B//ATK5//ATPBRP//AMK2//RPS4//SCRM2//ARF22//ARF21//ARF15//ARF14//ARF23//NAC1//ATIDD14//MYB95//BPC1//AMS//NF-YA4//BHLH100//MBD9//MYB94//DAG1//WRKY68//AIL6//ATBZIP3//MYB23//MED22B//HEMB2//ARP2//ATNUC-L1//TOM40//IPMI2//PEN2//AGP16//VHA-E3//CRD1//PFT1//PLDP2
GO:1901360	organic cyclic compound metabolic process	Biological process	57	5822	146	24537	1.6454	2.58709e-05	0.00187123	4.58719	0.390411	CAF2//TFIIS//BGAL14//ATNUC-L1//NRPD1B//ARIA//TOM40//MFP1//RRF//ADG2//AMK2//GK-1//FAC1//ATGSL08//ATK5//UBC1//ATPBRP//RPS4//SCRM2//ARF22//ARF21//ARF15//ARF14//ARF23//NAC1//ATIDD14//MYB95//BPC1//AMS//NF-YA4//BHLH100//MBD9//MYB94//DAG1//WRKY68//AIL6//ATBZIP3//MYB23//MED22B//CRD1//EMB269//PEN2//AGP16//PD1//HEMB2//ARP2//IPMI2//PEN2//VHA-E3//RD21//SQE6//PFT1//PLDP2//AGD4//NAD5A//NAD4//ROS3
GO:0044260	cellular macromolecule metabolic process	Biological process	70	7755	146	24537	1.517	2.65463e-05	0.00187123	4.576	0.479452	CAF2//TFIIS//BGAL14//ATNUC-L1//NRPD1B//ARIA//TOM40//SQN//ATELF5A-3//FAC1//PUB25//ADG2//MFP1//SLP2//COB//ATGSL08//ATGSL10//ATK5//UBC1//ATPBRP//AMK2//RPS4//SCRM2//ARF22//ARF21//ARF15//ARF14//ARF23//NAC1//ATIDD14//MYB95//BPC1//AMS//NF-YA4//BHLH100//MBD9//MYB94//DAG1//WRKY68//AIL6//ATBZIP3//MYB23//MED22B//CRD1//EMB269//ARP2//RRF//RPS7//RPS4//RPL2//RPS7//TIF3B1//WAKL6//CIPK23//GCN2//CRK20//CPK7//ATSAC…
GO:0009725	response to hormone	Biological process	24	1608	146	24537	2.50838	2.71873e-05	0.00187123	4.56563	0.164384	CIPK23//CML38//BPC1//EBF1//NF-YA4//MYB94//PLDP2//NAC1//FAC1//ANNAT4//TRFL9//AKT2/3//ARIA//RAB18//TFIIS//MYB95//PFT1//PEN2//AIL6//ARF22//ARF21//ARF15//ARF14//HHP5
GO:0043170	macromolecule metabolic process	Biological process	73	8273	146	24537	1.48296	3.41891e-05	0.00227472	4.46611	0.5	COB//MFP1//SLP2//CAF2//TFIIS//BGAL14//ATNUC-L1//NRPD1B//ARIA//TOM40//SQN//ATELF5A-3//FAC1//PUB25//ADG2//ATGSL08//ATGSL10//ATK5//UBC1//ATPBRP//AMK2//RPS4//SCRM2//ARF22//ARF21//ARF15//ARF14//ARF23//NAC1//ATIDD14//MYB95//BPC1//AMS//NF-YA4//BHLH100//MBD9//MYB94//DAG1//WRKY68//AIL6//ATBZIP3//MYB23//MED22B//CRD1//EMB269//ARP2//RRF//RPS7//RPS4//RPL2//RPS7//TIF3B1//WAKL6//CIPK23//GCN2//CRK20//CPK7//ATSAC…
GO:0006725	cellular aromatic compound metabolic process	Biological process	55	5596	146	24537	1.65179	3.54236e-05	0.00228082	4.45071	0.376712	CAF2//TFIIS//BGAL14//ATNUC-L1//NRPD1B//ARIA//TOM40//MFP1//RRF//ADG2//AMK2//GK-1//FAC1//ATGSL08//ATK5//UBC1//ATPBRP//RPS4//SCRM2//ARF22//ARF21//ARF15//ARF14//ARF23//NAC1//ATIDD14//MYB95//BPC1//AMS//NF-YA4//BHLH100//MBD9//MYB94//DAG1//WRKY68//AIL6//ATBZIP3//MYB23//MED22B//CRD1//EMB269//PEN2//AGP16//PD1//HEMB2//ARP2//IPMI2//VHA-E3//RD21//PFT1//PLDP2//AGD4//NAD5A//NAD4//ROS3
GO:0010033	response to organic substance	Biological process	33	2752	146	24537	2.01527	6.21844e-05	0.00387875	4.20632	0.226027	CIPK23//CML38//BPC1//EBF1//NF-YA4//MYB94//ARF22//ARF21//ARF15//ARF14//HHP5//PLDP2//NAC1//FAC1//ANNAT4//TRFL9//AKT2/3//ARIA//RAB18//TFIIS//LKR/SDH//COB//MYB95//CRK20//PEN2//PFT1//ATHXK1//PUB25//ATK5//NRPD1B//CSY3//PBB2//AIL6
GO:0006139	nucleobase-containing compound metabolic process	Biological process	49	4869	146	24537	1.69132	6.60999e-05	0.0039678	4.1798	0.335616	CAF2//TFIIS//BGAL14//ATNUC-L1//NRPD1B//ARIA//TOM40//MFP1//RRF//ADG2//GK-1//FAC1//ATGSL08//ATK5//UBC1//ATPBRP//AMK2//RPS4//SCRM2//ARF22//ARF21//ARF15//ARF14//ARF23//NAC1//ATIDD14//MYB95//BPC1//AMS//NF-YA4//BHLH100//MBD9//MYB94//DAG1//WRKY68//AIL6//ATBZIP3//MYB23//MED22B//CRD1//EMB269//ARP2//VHA-E3//PFT1//PLDP2//AGD4//NAD5A//NAD4//ROS3
GO:0031323	regulation of cellular metabolic process	Biological process	34	2888	146	24537	1.97857	6.75878e-05	0.0039678	4.17013	0.232877	TFIIS//NRPD1B//ATK5//SCRM2//ARF22//ARF21//ARF15//ARF14//ARF23//NAC1//ATIDD14//MYB95//BPC1//AMS//NF-YA4//BHLH100//MBD9//MYB94//DAG1//WRKY68//ATPBRP//AIL6//ATBZIP3//MYB23//MED22B//GCN2//PEN2//PFT1//PLDP2//ATGSL08//AGD4//PEN2//ATELF5A-3//CRD1
GO:0009719	response to endogenous stimulus	Biological process	25	1824	146	24537	2.30348	7.31069e-05	0.00414513	4.13604	0.171233	CIPK23//CML38//BPC1//EBF1//NF-YA4//MYB94//ARF22//ARF21//ARF15//ARF14//HHP5//PLDP2//NAC1//FAC1//ANNAT4//TRFL9//AKT2/3//ARIA//RAB18//TFIIS//MYB95//PFT1//PEN2//PUB25//AIL6
GO:0009059	macromolecule biosynthetic process	Biological process	47	4615	146	24537	1.71157	7.47619e-05	0.00414513	4.12632	0.321918	COB//TFIIS//ADG2//ATGSL08//ATGSL10//NRPD1B//ATK5//ATPBRP//AMK2//RPS4//SCRM2//ARF22//ARF21//ARF15//ARF14//ARF23//NAC1//ATIDD14//MYB95//BPC1//AMS//NF-YA4//BHLH100//MBD9//MYB94//DAG1//WRKY68//AIL6//ATBZIP3//MYB23//MED22B//ARP2//RRF//RPS7//RPS4//RPL2//RPS7//ATELF5A-3//TIF3B1//ATSAC1//CPK7//PSD2//IRX9//PFT1//PLDP2//MFP1//ATPDIL5-1
GO:0050789	regulation of biological process	Biological process	54	5621	146	24537	1.61454	8.3704e-05	0.00451549	4.07725	0.369863	PEN2//TFIIS//NRPD1B//CIPK23//LAZ5//RPS4//CML38//ATPDIL5-1//CCDA//ATK5//SCRM2//ARF22//ARF21//ARF15//ARF14//ARF23//NAC1//ATIDD14//MYB95//BPC1//AMS//NF-YA4//BHLH100//MBD9//MYB94//DAG1//WRKY68//ATPBRP//AIL6//ATBZIP3//MYB23//MED22B//GCN2//RAB18//PFT1//FAC1//UBC1//MFP1//SLP2//EBF1//AMK2//ATHXK1//ARIA//ATGSL08//ROS3//PLDP2//CRD1//AGD4//PEN2//TOM40//ATSAC1//ATELF5A-3//SGB1//ATGSL10
GO:0051171	regulation of nitrogen compound metabolic process	Biological process	31	2565	146	24537	2.03115	9.48276e-05	0.00498094	4.02307	0.212329	TFIIS//NRPD1B//ATK5//SCRM2//ARF22//ARF21//ARF15//ARF14//ARF23//NAC1//ATIDD14//MYB95//BPC1//AMS//NF-YA4//BHLH100//MBD9//MYB94//DAG1//WRKY68//ATPBRP//AIL6//ATBZIP3//MYB23//MED22B//GCN2//PFT1//PLDP2//ATGSL08//AGD4//CRD1
GO:0050896	response to stimulus	Biological process	62	6831	146	24537	1.52537	9.99278e-05	0.00507816	4.00031	0.424658	PEN2//NRPD1B//CRK20//LAZ5//RPS4//RRF//RPE//PFT1//RD21//CIPK23//CML38//UBC1//PDR13//ATBZIP3//ANNAT4//COB//APX3//PLDP2//RAB18//NF-YA4//BHLH100//RAB18//ARP2//CRD1//EMB269//ATFRO6//ADG2//DAG1//FAC1//TFIIS//PAC1//CYN//MYB94//ARIA//TIP1//BPC1//EBF1//ARF22//ARF21//ARF15//ARF14//HHP5//NAC1//TRFL9//AKT2/3//LKR/SDH//MYB95//PD1//ATHXK1//PUB25//ATGSL08//ATK5//PAH2//ATATG18F//SCRM2//NAD7//PEN2//MBD9//CSY3//PB…
GO:0034645	cellular macromolecule biosynthetic process	Biological process	46	4534	146	24537	1.70508	0.000101767	0.00507816	3.99239	0.315068	TFIIS//ADG2//ATGSL08//ATGSL10//NRPD1B//ATK5//ATPBRP//AMK2//RPS4//SCRM2//ARF22//ARF21//ARF15//ARF14//ARF23//NAC1//ATIDD14//MYB95//BPC1//AMS//NF-YA4//BHLH100//MBD9//MYB94//DAG1//WRKY68//AIL6//ATBZIP3//MYB23//MED22B//ARP2//RRF//RPS7//RPS4//RPL2//RPS7//ATELF5A-3//TIF3B1//ATSAC1//CPK7//PSD2//IRX9//PFT1//PLDP2//MFP1//ATPDIL5-1
GO:0034654	nucleobase-containing compound biosynthetic process	Biological process	34	2973	146	24537	1.922	0.000119912	0.00583765	3.92114	0.232877	TFIIS//FAC1//NRPD1B//ATK5//ATPBRP//AMK2//RPS4//SCRM2//ARF22//ARF21//ARF15//ARF14//ARF23//NAC1//ATIDD14//MYB95//BPC1//AMS//NF-YA4//BHLH100//MBD9//MYB94//DAG1//WRKY68//AIL6//ATBZIP3//MYB23//MED22B//ARP2//ATNUC-L1//TOM40//VHA-E3//PFT1//PLDP2
GO:0080090	regulation of primary metabolic process	Biological process	33	2874	146	24537	1.92973	0.000143674	0.00682795	3.84262	0.226027	TFIIS//NRPD1B//ATK5//SCRM2//ARF22//ARF21//ARF15//ARF14//ARF23//NAC1//ATIDD14//MYB95//BPC1//AMS//NF-YA4//BHLH100//MBD9//MYB94//DAG1//WRKY68//ATPBRP//AIL6//ATBZIP3//MYB23//MED22B//GCN2//PFT1//PLDP2//CRD1//ATGSL08//AGD4//PEN2//ATELF5A-3
GO:0022900	electron transport chain	Biological process	6	133	146	24537	7.58173	0.000147612	0.00685196	3.83088	0.0410959	COB//COX3//ORF291//NAD5A//NAD4//ATFD3
GO:0019222	regulation of metabolic process	Biological process	36	3352	146	24537	1.80496	0.000254104	0.0114864	3.59499	0.246575	TFIIS//NRPD1B//ATK5//SCRM2//ARF22//ARF21//ARF15//ARF14//ARF23//NAC1//ATIDD14//MYB95//BPC1//AMS//NF-YA4//BHLH100//MBD9//MYB94//DAG1//WRKY68//ATPBRP//AIL6//ATBZIP3//MYB23//MED22B//GCN2//PEN2//ROS3//PFT1//PLDP2//CRD1//ATGSL08//AGD4//SLP2//PEN2//ATELF5A-3
GO:0048513	organ development	Biological process	25	1978	146	24537	2.12414	0.000259252	0.0114864	3.58628	0.171233	SGB1//ATGSL08//AIL6//ATMYC1//MYB23//FAC1//TFIIS//UBC1//COB//NAC1//MFP1//SLP2//ATSAC1//MBD9//ARP2//SCRM2//ATK5//ATPBRP//SQN//ATNUC-L1//PLDP2//PD1//NRPD1B//NF-YA4//AMS
GO:0055114	oxidation-reduction process	Biological process	23	1747	146	24537	2.2126	0.000264717	0.0114864	3.57722	0.157534	ADG2//MFP1//RRF//CSY3//COB//COX3//ORF291//ATFD3//PLDP2//TIP1//PBB2//AMK2//NAD5A//NAD4//NAD7//CYP704A2//LKR/SDH//APX3//AAO1//SQE6//ATFRO6//CCDA//NAD1A
GO:0042221	response to chemical	Biological process	39	3786	146	24537	1.73122	0.000309726	0.0131535	3.50902	0.267123	PDR13//CIPK23//RD21//ANNAT4//BHLH100//RAB18//CML38//BPC1//EBF1//NF-YA4//MYB94//ARF22//ARF21//ARF15//ARF14//HHP5//PLDP2//NAC1//FAC1//TRFL9//AKT2/3//ARIA//TFIIS//LKR/SDH//COB//MYB95//CRK20//PEN2//PFT1//ATHXK1//PUB25//ATK5//PAC1//NAD7//NRPD1B//ATATG18F//CSY3//PBB2//AIL6
GO:0016070	RNA metabolic process	Biological process	38	3665	146	24537	1.74252	0.000333246	0.0138575	3.47723	0.260274	CAF2//TFIIS//BGAL14//ATNUC-L1//ARIA//TOM40//NRPD1B//ATK5//ATPBRP//AMK2//RPS4//SCRM2//ARF22//ARF21//ARF15//ARF14//ARF23//NAC1//ATIDD14//MYB95//BPC1//AMS//NF-YA4//BHLH100//MBD9//MYB94//DAG1//WRKY68//AIL6//ATBZIP3//MYB23//MED22B//CRD1//EMB269//ADG2//PFT1//PLDP2//MFP1
GO:0009888	tissue development	Biological process	18	1222	146	24537	2.47554	0.000354934	0.0144581	3.44985	0.123288	ATMYC1//MYB23//FAC1//TFIIS//ATGSL08//AIL6//NAC1//MFP1//SLP2//ATSAC1//MBD9//ARP2//SCRM2//ATK5//ATPBRP//SQN//NF-YA4//COB
GO:0019219	regulation of nucleobase-containing compound metabolic process	Biological process	29	2536	146	24537	1.92184	0.000424342	0.0169397	3.37228	0.19863	TFIIS//NRPD1B//ATK5//SCRM2//ARF22//ARF21//ARF15//ARF14//ARF23//NAC1//ATIDD14//MYB95//BPC1//AMS//NF-YA4//BHLH100//MBD9//MYB94//DAG1//WRKY68//ATPBRP//AIL6//ATBZIP3//MYB23//MED22B//PFT1//PLDP2//ATGSL08//AGD4
GO:0009628	response to abiotic stimulus	Biological process	31	2799	146	24537	1.86135	0.000450242	0.0176212	3.34655	0.212329	ATBZIP3//ANNAT4//RD21//COB//PEN2//RPE//NF-YA4//CIPK23//BHLH100//RAB18//ARP2//CRD1//EMB269//ATFRO6//PFT1//ADG2//DAG1//FAC1//TFIIS//PAC1//CYN//MYB94//ARIA//TIP1//PD1//ATGSL08//SCRM2//PLDP2//ATATG18F//MBD9//LKR/SDH
GO:0051273	beta-glucan metabolic process	Biological process	6	165	146	24537	6.11133	0.000471237	0.0180883	3.32676	0.0410959	ATGSL08//ATGSL10//COB//ATPDIL5-1//ADG2//ARP2
GO:0043623	cellular protein complex assembly	Biological process	12	651	146	24537	3.09791	0.00053466	0.0196447	3.27192	0.0821918	ATMAP65-6//SLP2//CCB382//CCDA//CRD1//PBB2//ATSAC1//ATGSL08//MBD9//ATK5//CSY3//PLDP2
GO:0010026	trichome differentiation	Biological process	6	169	146	24537	5.96669	0.000534807	0.0196447	3.2718	0.0410959	ATSAC1//ATGSL08//MBD9//ARP2//MYB23//ATMYC1
GO:0071822	protein complex subunit organization	Biological process	14	846	146	24537	2.78116	0.000541312	0.0196447	3.26655	0.0958904	CCB382//ARP2//ATMAP65-6//SLP2//CCDA//CRD1//PBB2//ATSAC1//ATGSL08//MBD9//ATK5//ATELF5A-3//CSY3//PLDP2
GO:0060255	regulation of macromolecule metabolic process	Biological process	31	2837	146	24537	1.83642	0.00056698	0.0202088	3.24643	0.212329	TFIIS//NRPD1B//ATK5//SCRM2//ARF22//ARF21//ARF15//ARF14//ARF23//NAC1//ATIDD14//MYB95//BPC1//AMS//NF-YA4//BHLH100//MBD9//MYB94//DAG1//WRKY68//ATPBRP//AIL6//ATBZIP3//MYB23//MED22B//ROS3//PFT1//PLDP2//ATGSL08//PEN2//ATELF5A-3
GO:0050794	regulation of cellular process	Biological process	46	4883	146	24537	1.58321	0.000584151	0.0204555	3.23347	0.315068	PEN2//TFIIS//NRPD1B//CIPK23//LAZ5//RPS4//CML38//ATPDIL5-1//CCDA//ATK5//SCRM2//ARF22//ARF21//ARF15//ARF14//ARF23//NAC1//ATIDD14//MYB95//BPC1//AMS//NF-YA4//BHLH100//MBD9//MYB94//DAG1//WRKY68//ATPBRP//AIL6//ATBZIP3//MYB23//MED22B//GCN2//RAB18//PFT1//EBF1//FAC1//ATHXK1//ATGSL08//PLDP2//AGD4//PEN2//ATSAC1//ATELF5A-3//ATGSL10//CRD1
GO:0006996	organelle organization	Biological process	25	2095	146	24537	2.00551	0.000610132	0.020997	3.21458	0.171233	ATMAP65-6//ATK5//ATPDIL5-1//XIC//ARP2//ATSAC1//TOM40//SLP2//RD21//COB//CSY3//ATGSL08//FAC1//TFIIS//CRD1//RRF//EMB269//MFP1//ADG2//WEB1//TIP1//NRPD1B//MBD9//UBC1//ATGSL10
GO:1901575	organic substance catabolic process	Biological process	23	1859	146	24537	2.0793	0.000633306	0.0211394	3.19839	0.157534	MFP1//SLP2//COB//ARIA//TRFL9//RD21//PAC1//PFK1//RRF//ADG2//PBB2//UBC1//EBF1//PEN2//AGP16//CSY3//PLDP2//TIP1//CYN//ATHXK1//LKR/SDH//AGD4//ATSAC1
GO:0044255	cellular lipid metabolic process	Biological process	18	1284	146	24537	2.356	0.000635452	0.0211394	3.19692	0.123288	CSY3//PLDP2//TIP1//PBB2//CRD1//MFP1//UBC1//PSD2//ATFD3//AAO1//PEN2//AMK2//RRF//CIPK23//ATATG18F//SQE6//ATSAC1//PEN2
GO:0048731	system development	Biological process	31	2860	146	24537	1.82165	0.000650035	0.02127	3.18706	0.212329	SGB1//ATGSL08//AIL6//MEE20//FAC1//TFIIS//MBD9//MEE67//EMB269//RPE//PFT1//UBC1//ATMYC1//MYB23//COB//NAC1//MFP1//SLP2//ATSAC1//ARP2//SCRM2//ATK5//LKR/SDH//ATPBRP//SQN//ATNUC-L1//PLDP2//PD1//NRPD1B//NF-YA4//AMS
GO:0043933	macromolecular complex subunit organization	Biological process	14	867	146	24537	2.7138	0.00068778	0.0217509	3.16255	0.0958904	CCB382//ARP2//ATMAP65-6//SLP2//CCDA//CRD1//PBB2//ATSAC1//ATGSL08//MBD9//ATK5//ATELF5A-3//CSY3//PLDP2
GO:0044711	single-organism biosynthetic process	Biological process	35	3403	146	24537	1.72852	0.000712487	0.0217509	3.14722	0.239726	COB//ADG2//ATGSL08//ATGSL10//PAC1//FAC1//PD1//CRD1//MFP1//UBC1//SLP2//PSD2//RRF//IPMI2//ARP2//ATNUC-L1//TOM40//PEN2//AGP16//ATFD3//AAO1//CML38//NF-YA4//AKT2/3//IRX9//PEN2//VHA-E3//AMK2//SQE6//CIPK23//PLDP2//ATATG18F//ATPDIL5-1//ATSAC1//ATK5
GO:0006351	transcription, DNA-templated	Biological process	29	2620	146	24537	1.86022	0.000720329	0.0217509	3.14247	0.19863	TFIIS//NRPD1B//ATK5//ATPBRP//AMK2//RPS4//SCRM2//ARF22//ARF21//ARF15//ARF14//ARF23//NAC1//ATIDD14//MYB95//BPC1//AMS//NF-YA4//BHLH100//MBD9//MYB94//DAG1//WRKY68//AIL6//ATBZIP3//MYB23//MED22B//PFT1//PLDP2
GO:0010556	regulation of macromolecule biosynthetic process	Biological process	28	2495	146	24537	1.88606	0.000729687	0.0217509	3.13686	0.191781	TFIIS//NRPD1B//ATK5//SCRM2//ARF22//ARF21//ARF15//ARF14//ARF23//NAC1//ATIDD14//MYB95//BPC1//AMS//NF-YA4//BHLH100//MBD9//MYB94//DAG1//WRKY68//ATPBRP//AIL6//ATBZIP3//MYB23//MED22B//PFT1//PLDP2//ATELF5A-3
GO:2000112	regulation of cellular macromolecule biosynthetic process	Biological process	28	2495	146	24537	1.88606	0.000729687	0.0217509	3.13686	0.191781	TFIIS//NRPD1B//ATK5//SCRM2//ARF22//ARF21//ARF15//ARF14//ARF23//NAC1//ATIDD14//MYB95//BPC1//AMS//NF-YA4//BHLH100//MBD9//MYB94//DAG1//WRKY68//ATPBRP//AIL6//ATBZIP3//MYB23//MED22B//PFT1//PLDP2//ATELF5A-3
GO:0032774	RNA biosynthetic process	Biological process	29	2623	146	24537	1.8581	0.000733642	0.0217509	3.13452	0.19863	TFIIS//NRPD1B//ATK5//ATPBRP//AMK2//RPS4//SCRM2//ARF22//ARF21//ARF15//ARF14//ARF23//NAC1//ATIDD14//MYB95//BPC1//AMS//NF-YA4//BHLH100//MBD9//MYB94//DAG1//WRKY68//AIL6//ATBZIP3//MYB23//MED22B//PFT1//PLDP2
GO:0030036	actin cytoskeleton organization	Biological process	6	180	146	24537	5.60205	0.000744378	0.0217509	3.12821	0.0410959	ARP2//ATSAC1//ATGSL08//MBD9//ATK5//XIC
GO:0006355	regulation of transcription, DNA-templated	Biological process	27	2376	146	24537	1.90979	0.000762807	0.0217509	3.11759	0.184932	TFIIS//NRPD1B//ATK5//MED22B//PFT1//NF-YA4//PLDP2//SCRM2//ARF22//ARF21//ARF15//ARF14//ARF23//NAC1//ATIDD14//MYB95//BPC1//AMS//BHLH100//MBD9//MYB94//DAG1//WRKY68//ATPBRP//AIL6//ATBZIP3//MYB23
GO:2001141	regulation of RNA biosynthetic process	Biological process	27	2376	146	24537	1.90979	0.000762807	0.0217509	3.11759	0.184932	TFIIS//NRPD1B//ATK5//SCRM2//ARF22//ARF21//ARF15//ARF14//ARF23//NAC1//ATIDD14//MYB95//BPC1//AMS//NF-YA4//BHLH100//MBD9//MYB94//DAG1//WRKY68//ATPBRP//AIL6//ATBZIP3//MYB23//MED22B//PFT1//PLDP2
GO:0090304	nucleic acid metabolic process	Biological process	41	4243	146	24537	1.62398	0.000789392	0.0221919	3.10271	0.280822	CAF2//TFIIS//BGAL14//ATNUC-L1//NRPD1B//ARIA//TOM40//ATGSL08//ATK5//UBC1//ATPBRP//AMK2//RPS4//SCRM2//ARF22//ARF21//ARF15//ARF14//ARF23//NAC1//ATIDD14//MYB95//BPC1//AMS//NF-YA4//BHLH100//MBD9//MYB94//DAG1//WRKY68//AIL6//ATBZIP3//MYB23//MED22B//CRD1//EMB269//ADG2//PFT1//PLDP2//MFP1//ROS3
GO:0010468	regulation of gene expression	Biological process	29	2639	146	24537	1.84683	0.000808377	0.02241	3.09239	0.19863	TFIIS//NRPD1B//ATK5//SCRM2//ARF22//ARF21//ARF15//ARF14//ARF23//NAC1//ATIDD14//MYB95//BPC1//AMS//NF-YA4//BHLH100//MBD9//MYB94//DAG1//WRKY68//ATPBRP//AIL6//ATBZIP3//MYB23//MED22B//ROS3//PFT1//PLDP2//ATELF5A-3
GO:0051252	regulation of RNA metabolic process	Biological process	27	2388	146	24537	1.90019	0.000823337	0.0225121	3.08442	0.184932	TFIIS//NRPD1B//ATK5//SCRM2//ARF22//ARF21//ARF15//ARF14//ARF23//NAC1//ATIDD14//MYB95//BPC1//AMS//NF-YA4//BHLH100//MBD9//MYB94//DAG1//WRKY68//ATPBRP//AIL6//ATBZIP3//MYB23//MED22B//PFT1//PLDP2
GO:0030029	actin filament-based process	Biological process	7	255	146	24537	4.61346	0.000858836	0.0231654	3.06609	0.0479452	XIC//ARP2//XID//ATSAC1//ATGSL08//MBD9//ATK5
GO:0031326	regulation of cellular biosynthetic process	Biological process	28	2537	146	24537	1.85484	0.000945203	0.025155	3.02447	0.191781	TFIIS//NRPD1B//ATK5//SCRM2//ARF22//ARF21//ARF15//ARF14//ARF23//NAC1//ATIDD14//MYB95//BPC1//AMS//NF-YA4//BHLH100//MBD9//MYB94//DAG1//WRKY68//ATPBRP//AIL6//ATBZIP3//MYB23//MED22B//PFT1//PLDP2//ATELF5A-3
GO:0009117	nucleotide metabolic process	Biological process	13	802	146	24537	2.72419	0.00103424	0.0271623	2.98538	0.0890411	MFP1//RRF//ADG2//GK-1//FAC1//ARP2//ATNUC-L1//TOM40//VHA-E3//AGD4//NAD5A//NAD4//AMK2
GO:0006753	nucleoside phosphate metabolic process	Biological process	13	804	146	24537	2.71741	0.00105777	0.0274197	2.97561	0.0890411	MFP1//RRF//ADG2//GK-1//FAC1//AMK2//ARP2//ATNUC-L1//TOM40//VHA-E3//AGD4//NAD5A//NAD4
GO:0044712	single-organism catabolic process	Biological process	19	1465	146	24537	2.17964	0.00113109	0.0289442	2.9465	0.130137	TRFL9//RD21//PAC1//PFK1//COB//MFP1//RRF//ADG2//PEN2//AGP16//CSY3//PLDP2//TIP1//PBB2//CYN//ATHXK1//LKR/SDH//AGD4//ATSAC1
GO:0006073	cellular glucan metabolic process	Biological process	9	436	146	24537	3.46916	0.00123425	0.0305624	2.9086	0.0616438	ADG2//MFP1//SLP2//COB//ATGSL08//ATGSL10//ATPDIL5-1//ARP2//ATIDD14
GO:0044042	glucan metabolic process	Biological process	9	436	146	24537	3.46916	0.00123425	0.0305624	2.9086	0.0616438	ADG2//MFP1//SLP2//COB//ATGSL08//ATGSL10//ATPDIL5-1//ARP2//ATIDD14
GO:0071555	cell wall organization	Biological process	11	620	146	24537	2.98174	0.00124026	0.0305624	2.90649	0.0753425	MFP1//SLP2//COB//ATCNGC8//ATCHX15//ARP2//ATGSL08//ATGSL10//PEN2//ATSAC1//MBD9
GO:0007389	pattern specification process	Biological process	8	353	146	24537	3.80876	0.00127989	0.0311543	2.89283	0.0547945	FAC1//TFIIS//SGB1//AIL6//ATNUC-L1//ATMYC1//MYB23//COB
GO:0065008	regulation of biological quality	Biological process	17	1259	146	24537	2.2693	0.00135826	0.0326637	2.86702	0.116438	ATPDIL5-1//CCDA//ATCHX15//COB//IPMI2//PEN2//AGP16//AAO1//ATHXK1//FAC1//TFIIS//ATGSL08//AKT2/3//ATSAC1//MBD9//ATK5//BHLH100
GO:0016043	cellular component organization	Biological process	35	3535	146	24537	1.66398	0.00140892	0.0334786	2.85111	0.239726	ATMAP65-6//ATK5//ATPDIL5-1//ARP2//TIP1//XIC//ATSAC1//CCB382//PEN2//TOM40//SLP2//RD21//COB//CSY3//ATGSL08//FAC1//TFIIS//CRD1//RRF//EMB269//MFP1//ATCNGC8//ATCHX15//ADG2//WEB1//MBD9//MYB23//CCDA//NRPD1B//UBC1//PBB2//ATELF5A-3//ARP2//ATGSL10//PLDP2
GO:0044264	cellular polysaccharide metabolic process	Biological process	11	633	146	24537	2.9205	0.0014623	0.0341981	2.83496	0.0753425	ADG2//MFP1//SLP2//COB//ATGSL08//ATGSL10//IRX9//ATPDIL5-1//ATSAC1//ARP2//ATIDD14
GO:0045595	regulation of cell differentiation	Biological process	5	139	146	24537	6.04538	0.00147815	0.0341981	2.83028	0.0342466	AIL6//ATGSL10//ATGSL08//FAC1//TFIIS
GO:1901135	carbohydrate derivative metabolic process	Biological process	17	1270	146	24537	2.24964	0.0014906	0.0341981	2.82664	0.116438	FAC1//ATSAC1//ATNUC-L1//TOM40//VHA-E3//MFP1//CRD1//RRF//CIPK23//PLDP2//ATATG18F//PEN2//IPMI2//SLP2//AGD4//NAD5A//NAD4
GO:0034622	cellular macromolecular complex assembly	Biological process	12	738	146	24537	2.73271	0.00157127	0.0356394	2.80375	0.0821918	ATMAP65-6//SLP2//CCB382//CCDA//CRD1//PBB2//ATSAC1//ATGSL08//MBD9//ATK5//CSY3//PLDP2
GO:0051258	protein polymerization	Biological process	6	209	146	24537	4.82474	0.00160435	0.0359584	2.7947	0.0410959	ATMAP65-6//SLP2//ATSAC1//ATGSL08//MBD9//ATK5
GO:0032502	developmental process	Biological process	39	4118	146	24537	1.59165	0.00162582	0.0359584	2.78893	0.267123	ARP2//TIP1//ATMYC1//MYB23//NAC1//RRF//EMB269//FAC1//TFIIS//COB//SGB1//ATGSL08//AIL6//PLDP2//AMS//MEE20//NRPD1B//ATGSL10//MBD9//MEE67//RPE//ATSAC1//DAG1//ATCNGC8//ATCHX15//PFT1//UBC1//SQN//MFP1//SLP2//SCRM2//ATK5//ARIA//LKR/SDH//ATNUC-L1//ATPBRP//PD1//NF-YA4//BPC1
GO:0022607	cellular component assembly	Biological process	14	950	146	24537	2.4767	0.00163939	0.0359584	2.78532	0.0958904	CCB382//ATMAP65-6//SLP2//CCDA//CRD1//COB//RRF//PBB2//ATSAC1//ATGSL08//MBD9//ATK5//CSY3//PLDP2
GO:0055086	nucleobase-containing small molecule metabolic process	Biological process	13	846	146	24537	2.58251	0.00166619	0.036149	2.77828	0.0890411	MFP1//RRF//ADG2//GK-1//FAC1//AMK2//ARP2//ATNUC-L1//TOM40//VHA-E3//AGD4//NAD5A//NAD4
GO:0044085	cellular component biogenesis	Biological process	19	1517	146	24537	2.10493	0.00169196	0.0363136	2.77161	0.130137	ATNUC-L1//TOM40//CRD1//EMB269//ADG2//CCB382//ATMAP65-6//SLP2//ATSAC1//IRX9//COB//CCDA//RRF//PBB2//ATGSL08//MBD9//ATK5//CSY3//PLDP2
GO:0009889	regulation of biosynthetic process	Biological process	28	2643	146	24537	1.78045	0.00175405	0.0372456	2.75596	0.191781	TFIIS//NRPD1B//ATK5//SCRM2//ARF22//ARF21//ARF15//ARF14//ARF23//NAC1//ATIDD14//MYB95//BPC1//AMS//NF-YA4//BHLH100//MBD9//MYB94//DAG1//WRKY68//ATPBRP//AIL6//ATBZIP3//MYB23//MED22B//PFT1//PLDP2//ATELF5A-3
GO:0048856	anatomical structure development	Biological process	36	3720	146	24537	1.6264	0.00177716	0.0372472	2.75027	0.246575	ARP2//TIP1//RRF//EMB269//FAC1//TFIIS//SGB1//ATGSL08//AIL6//AMS//MEE20//NRPD1B//ATGSL10//MBD9//MEE67//RPE//ATSAC1//ATCNGC8//ATCHX15//PFT1//UBC1//ATMYC1//MYB23//COB//NAC1//MFP1//SLP2//SCRM2//ATK5//LKR/SDH//ATPBRP//SQN//ATNUC-L1//PLDP2//PD1//NF-YA4
GO:0090407	organophosphate biosynthetic process	Biological process	13	853	146	24537	2.56131	0.00179145	0.0372472	2.7468	0.0890411	FAC1//MFP1//UBC1//PSD2//ARP2//ATNUC-L1//TOM40//NF-YA4//AKT2/3//VHA-E3//CRD1//RRF//ATSAC1
GO:0016052	carbohydrate catabolic process	Biological process	10	554	146	24537	3.0336	0.00181623	0.0373732	2.74083	0.0684932	MFP1//SLP2//COB//TRFL9//RD21//PAC1//PFK1//RRF//ADG2//ATHXK1
GO:0032787	monocarboxylic acid metabolic process	Biological process	18	1423	146	24537	2.12587	0.00201925	0.040766	2.69481	0.123288	RD21//PAC1//PFK1//COB//CSY3//PLDP2//TIP1//PBB2//CRD1//IPMI2//PEN2//AGP16//ATFD3//AAO1//MYB95//CML38//MFP1//RRF
GO:0044767	single-organism developmental process	Biological process	38	4027	146	24537	1.58588	0.00203119	0.040766	2.69225	0.260274	ARP2//TIP1//ATMYC1//MYB23//NAC1//RRF//EMB269//FAC1//TFIIS//COB//SGB1//ATGSL08//AIL6//PLDP2//AMS//MEE20//NRPD1B//ATGSL10//MBD9//MEE67//RPE//ATSAC1//DAG1//ATCNGC8//ATCHX15//PFT1//UBC1//SQN//MFP1//SLP2//SCRM2//ATK5//ARIA//LKR/SDH//ATNUC-L1//ATPBRP//PD1//NF-YA4
GO:1901564	organonitrogen compound metabolic process	Biological process	22	1906	146	24537	1.93985	0.00204238	0.040766	2.68986	0.150685	SLP2//MFP1//RRF//ADG2//GK-1//FAC1//GCN2//PEN2//AGP16//PD1//HEMB2//IPMI2//ATNUC-L1//TOM40//CYN//VHA-E3//CRD1//RD21//LKR/SDH//AGD4//NAD5A//NAD4
GO:0001101	response to acid chemical	Biological process	19	1546	146	24537	2.06544	0.002097	0.0414418	2.6784	0.130137	CIPK23//RD21//ANNAT4//BHLH100//RAB18//NF-YA4//FAC1//TRFL9//MYB94//AKT2/3//ARIA//CML38//TFIIS//MYB95//CRK20//PEN2//PFT1//PLDP2//ATATG18F
GO:0007275	multicellular organismal development	Biological process	35	3625	146	24537	1.62266	0.00217659	0.0423879	2.66222	0.239726	RRF//EMB269//FAC1//TFIIS//COB//SGB1//ATGSL08//AIL6//AMS//MEE20//NRPD1B//ATGSL10//MBD9//MEE67//RPE//DAG1//PFT1//UBC1//ATMYC1//MYB23//SQN//NAC1//MFP1//SLP2//ATSAC1//ARP2//SCRM2//ATK5//ARIA//LKR/SDH//ATNUC-L1//ATPBRP//PLDP2//PD1//NF-YA4
GO:0010090	trichome morphogenesis	Biological process	5	152	146	24537	5.52834	0.00218735	0.0423879	2.66008	0.0342466	MYB23//ATSAC1//ATGSL08//MBD9//ARP2
GO:0006461	protein complex assembly	Biological process	12	772	146	24537	2.61236	0.00228152	0.0434577	2.64178	0.0821918	ATMAP65-6//SLP2//CCB382//CCDA//CRD1//PBB2//ATSAC1//ATGSL08//MBD9//ATK5//CSY3//PLDP2
GO:0010072	primary shoot apical meristem specification	Biological process	3	44	146	24537	11.4587	0.0022861	0.0434577	2.6409	0.0205479	NAC1//FAC1//TFIIS
GO:0045229	external encapsulating structure organization	Biological process	11	672	146	24537	2.75101	0.00233184	0.043909	2.6323	0.0753425	MFP1//SLP2//COB//ATCNGC8//ATCHX15//ARP2//ATGSL08//ATGSL10//PEN2//ATSAC1//MBD9
GO:0070271	protein complex biogenesis	Biological process	12	776	146	24537	2.59889	0.00238007	0.0440059	2.62341	0.0821918	CCB382//ATMAP65-6//SLP2//CCDA//CRD1//PBB2//ATSAC1//ATGSL08//MBD9//ATK5//CSY3//PLDP2
GO:0051640	organelle localization	Biological process	5	155	146	24537	5.42134	0.00238108	0.0440059	2.62323	0.0342466	MFP1//ADG2//WEB1//XIC//XID
GO:0051130	positive regulation of cellular component organization	Biological process	5	156	146	24537	5.38659	0.00244834	0.0448339	2.61113	0.0342466	ATGSL08//ATSAC1//MBD9//ATK5//ATELF5A-3
GO:0032501	multicellular organismal process	Biological process	37	3934	146	24537	1.58065	0.00250876	0.0455227	2.60054	0.253425	NAC1//RRF//EMB269//FAC1//TFIIS//COB//SGB1//ATGSL08//AIL6//AMS//MEE20//NRPD1B//ATGSL10//MBD9//MEE67//RPE//DAG1//ATCNGC8//ATCHX15//PFT1//UBC1//ATMYC1//MYB23//SQN//MFP1//SLP2//ATSAC1//ARP2//SCRM2//ATK5//ARIA//LKR/SDH//ATNUC-L1//ATPBRP//PD1//PLDP2//NF-YA4
GO:0007015	actin filament organization	Biological process	5	158	146	24537	5.31841	0.002587	0.0461282	2.5872	0.0342466	ATSAC1//ATGSL08//MBD9//ATK5//ARP2
GO:0006074	(1->3)-beta-D-glucan metabolic process	Biological process	2	13	146	24537	25.8556	0.00262727	0.0461282	2.5805	0.0136986	ATGSL08//ATGSL10
GO:0006075	(1->3)-beta-D-glucan biosynthetic process	Biological process	2	13	146	24537	25.8556	0.00262727	0.0461282	2.5805	0.0136986	ATGSL08//ATGSL10
GO:0071840	cellular component organization or biogenesis	Biological process	37	3945	146	24537	1.57624	0.00263457	0.0461282	2.57929	0.253425	ATNUC-L1//ATMAP65-6//ATK5//ATPDIL5-1//ARP2//TIP1//XIC//ATSAC1//TOM40//CRD1//EMB269//ADG2//CCB382//PEN2//SLP2//RD21//COB//CSY3//ATGSL08//FAC1//TFIIS//RRF//MFP1//ATCNGC8//ATCHX15//IRX9//WEB1//MBD9//MYB23//CCDA//NRPD1B//UBC1//PBB2//ATELF5A-3//ARP2//ATGSL10//PLDP2
GO:0052543	callose deposition in cell wall	Biological process	3	47	146	24537	10.7273	0.0027628	0.0479526	2.55865	0.0205479	PEN2//ATGSL08//ATGSL10
GO:0044262	cellular carbohydrate metabolic process	Biological process	12	793	146	24537	2.54318	0.00283859	0.0484259	2.5469	0.0821918	MFP1//ADG2//SLP2//COB//ATGSL08//ATGSL10//IRX9//ATPDIL5-1//ATSAC1//ARP2//ATIDD14//CSY3
GO:0065003	macromolecular complex assembly	Biological process	12	793	146	24537	2.54318	0.00283859	0.0484259	2.5469	0.0821918	CCB382//ATMAP65-6//SLP2//CCDA//CRD1//PBB2//ATSAC1//ATGSL08//MBD9//ATK5//CSY3//PLDP2
GO:0052386	cell wall thickening	Biological process	3	48	146	24537	10.5039	0.00293425	0.0496336	2.5325	0.0205479	ATGSL08//ATGSL10//PEN2
GO:0009658	chloroplast organization	Biological process	6	237	146	24537	4.25473	0.00300646	0.0504277	2.52194	0.0410959	MFP1//ADG2//WEB1//CRD1//RRF//EMB269
GO:0044707	single-multicellular organism process	Biological process	35	3702	146	24537	1.58891	0.00310071	0.0515751	2.50854	0.239726	NAC1//RRF//EMB269//FAC1//TFIIS//COB//SGB1//ATGSL08//AIL6//AMS//MEE20//NRPD1B//ATGSL10//MBD9//MEE67//RPE//DAG1//PFT1//UBC1//ATMYC1//MYB23//SQN//MFP1//SLP2//ATSAC1//ARP2//SCRM2//ATK5//ARIA//LKR/SDH//ATNUC-L1//ATPBRP//PD1//PLDP2//NF-YA4
GO:0048507	meristem development	Biological process	9	501	146	24537	3.01907	0.00315313	0.0516157	2.50126	0.0616438	FAC1//TFIIS//ATGSL08//AIL6//NAC1//MFP1//SLP2//SQN//NF-YA4
GO:0006796	phosphate-containing compound metabolic process	Biological process	28	2752	146	24537	1.70993	0.00315487	0.0516157	2.50102	0.191781	PEN2//MFP1//RRF//ADG2//GK-1//FAC1//WAKL6//CIPK23//GCN2//CRK20//CPK7//UBC1//PSD2//AMK2//ARP2//ATNUC-L1//TOM40//PLDP2//NF-YA4//AKT2/3//VHA-E3//ATK5//CRD1//AGD4//ATSAC1//PEN2//NAD5A//NAD4
GO:1902589	single-organism organelle organization	Biological process	15	1138	146	24537	2.21522	0.0032792	0.0529947	2.48423	0.10274	ATMAP65-6//ATK5//XIC//ARP2//SLP2//ATGSL08//FAC1//TFIIS//TIP1//MBD9//RRF//UBC1//ATSAC1//NRPD1B//ATGSL10
GO:0090421	embryonic meristem initiation	Biological process	3	50	146	24537	10.0837	0.00329647	0.0529947	2.48195	0.0205479	NAC1//FAC1//TFIIS
GO:0006082	organic acid metabolic process	Biological process	23	2110	146	24537	1.83195	0.00332252	0.0529947	2.47853	0.157534	SLP2//RD21//PAC1//PFK1//COB//GCN2//PEN2//AGP16//PD1//CSY3//PLDP2//TIP1//PBB2//CRD1//RRF//IPMI2//CYN//ATFD3//AAO1//MYB95//CML38//MFP1//LKR/SDH
GO:0030838	positive regulation of actin filament polymerization	Biological process	4	103	146	24537	6.52667	0.00337191	0.0529947	2.47212	0.0273973	ATSAC1//ATGSL08//MBD9//ATK5
GO:0045010	actin nucleation	Biological process	4	103	146	24537	6.52667	0.00337191	0.0529947	2.47212	0.0273973	ATSAC1//ATGSL08//MBD9//ATK5
GO:0031334	positive regulation of protein complex assembly	Biological process	4	104	146	24537	6.46391	0.00349082	0.054013	2.45707	0.0273973	ATSAC1//ATGSL08//MBD9//ATK5
GO:0032273	positive regulation of protein polymerization	Biological process	4	104	146	24537	6.46391	0.00349082	0.054013	2.45707	0.0273973	ATSAC1//ATGSL08//MBD9//ATK5
GO:0005976	polysaccharide metabolic process	Biological process	11	712	146	24537	2.59646	0.0036196	0.0549734	2.44134	0.0753425	COB//MFP1//SLP2//ADG2//ATGSL08//ATGSL10//ATSAC1//IRX9//ATPDIL5-1//ARP2//ATIDD14
GO:0010014	meristem initiation	Biological process	5	171	146	24537	4.91408	0.00363089	0.0549734	2.43999	0.0342466	NAC1//FAC1//TFIIS//ATGSL08//AIL6
GO:0044724	single-organism carbohydrate catabolic process	Biological process	9	512	146	24537	2.95421	0.00363552	0.0549734	2.43943	0.0616438	TRFL9//RD21//PAC1//PFK1//COB//MFP1//RRF//ADG2//ATHXK1
GO:0032535	regulation of cellular component size	Biological process	5	172	146	24537	4.88551	0.00372203	0.0552543	2.42922	0.0342466	COB//ATSAC1//ATGSL08//MBD9//ATK5
GO:0090066	regulation of anatomical structure size	Biological process	5	172	146	24537	4.88551	0.00372203	0.0552543	2.42922	0.0342466	COB//ATSAC1//ATGSL08//MBD9//ATK5
GO:0051495	positive regulation of cytoskeleton organization	Biological process	4	106	146	24537	6.34195	0.00373714	0.0552543	2.42746	0.0273973	ATSAC1//ATGSL08//MBD9//ATK5
GO:0009737	response to abscisic acid	Biological process	10	616	146	24537	2.72827	0.00387941	0.056936	2.41123	0.0684932	CIPK23//CML38//NF-YA4//FAC1//ANNAT4//TRFL9//MYB94//AKT2/3//ARIA//RAB18
GO:0000904	cell morphogenesis involved in differentiation	Biological process	8	427	146	24537	3.1487	0.0041281	0.0601437	2.38425	0.0547945	ATCNGC8//ATCHX15//ATSAC1//ATGSL08//MBD9//ARP2//MYB23//ATGSL10
GO:0009056	catabolic process	Biological process	23	2154	146	24537	1.79453	0.00428214	0.0619359	2.36834	0.157534	MFP1//SLP2//COB//ARIA//TRFL9//RD21//PAC1//PFK1//RRF//ADG2//PBB2//UBC1//EBF1//PEN2//AGP16//CSY3//PLDP2//TIP1//CYN//ATHXK1//LKR/SDH//AGD4//ATSAC1
GO:0000272	polysaccharide catabolic process	Biological process	3	55	146	24537	9.167	0.00431803	0.0620057	2.36471	0.0205479	MFP1//SLP2//COB
GO:0006793	phosphorus metabolic process	Biological process	28	2823	146	24537	1.66692	0.00451113	0.0643159	2.34571	0.191781	PEN2//ATK5//MFP1//RRF//ADG2//GK-1//FAC1//WAKL6//CIPK23//GCN2//CRK20//CPK7//UBC1//PSD2//AMK2//ARP2//ATNUC-L1//TOM40//PLDP2//NF-YA4//AKT2/3//VHA-E3//CRD1//AGD4//ATSAC1//PEN2//NAD5A//NAD4
GO:0008610	lipid biosynthetic process	Biological process	14	1065	146	24537	2.20926	0.00458226	0.0648666	2.33892	0.0958904	CRD1//MFP1//UBC1//PSD2//ATFD3//AAO1//PEN2//AMK2//SQE6//RRF//CIPK23//PLDP2//ATATG18F//ATSAC1
GO:0006629	lipid metabolic process	Biological process	19	1665	146	24537	1.91782	0.00472397	0.0664017	2.32569	0.130137	CSY3//PLDP2//TIP1//PBB2//CRD1//MFP1//UBC1//PSD2//ATFD3//AAO1//PEN2//AMK2//SQE6//RRF//CIPK23//ATATG18F//ATSAC1//PEN2//PAH2
GO:0044282	small molecule catabolic process	Biological process	8	442	146	24537	3.04184	0.0050652	0.0701198	2.2954	0.0547945	PEN2//AGP16//CSY3//PLDP2//TIP1//PBB2//LKR/SDH//ATSAC1
GO:0030833	regulation of actin filament polymerization	Biological process	4	116	146	24537	5.79523	0.00514667	0.0701198	2.28847	0.0273973	ATSAC1//ATGSL08//MBD9//ATK5
GO:0051301	cell division	Biological process	11	748	146	24537	2.47149	0.00521751	0.0701198	2.28254	0.0753425	ATPDIL5-1//ATK5//CIPK23//ATGSL08//ATSAC1//IRX9//SLP2//COB//ATGSL10//FAC1//TFIIS
GO:0009060	aerobic respiration	Biological process	3	59	146	24537	8.54551	0.00525905	0.0701198	2.27909	0.0205479	CSY3//COB//ORF291
GO:0048508	embryonic meristem development	Biological process	3	59	146	24537	8.54551	0.00525905	0.0701198	2.27909	0.0205479	NAC1//FAC1//TFIIS
GO:0008064	regulation of actin polymerization or depolymerization	Biological process	4	117	146	24537	5.7457	0.00530465	0.0701198	2.27534	0.0273973	ATSAC1//ATGSL08//MBD9//ATK5
GO:0030832	regulation of actin filament length	Biological process	4	117	146	24537	5.7457	0.00530465	0.0701198	2.27534	0.0273973	ATSAC1//ATGSL08//MBD9//ATK5
GO:0032956	regulation of actin cytoskeleton organization	Biological process	4	117	146	24537	5.7457	0.00530465	0.0701198	2.27534	0.0273973	ATSAC1//ATGSL08//MBD9//ATK5
GO:0032970	regulation of actin filament-based process	Biological process	4	117	146	24537	5.7457	0.00530465	0.0701198	2.27534	0.0273973	ATSAC1//ATGSL08//MBD9//ATK5
GO:0051274	beta-glucan biosynthetic process	Biological process	4	118	146	24537	5.697	0.00546585	0.0717753	2.26234	0.0273973	ATGSL08//ATGSL10//ATPDIL5-1//ADG2
GO:0030041	actin filament polymerization	Biological process	4	119	146	24537	5.64913	0.0056303	0.0725037	2.24947	0.0273973	ATSAC1//ATGSL08//MBD9//ATK5
GO:0032271	regulation of protein polymerization	Biological process	4	119	146	24537	5.64913	0.0056303	0.0725037	2.24947	0.0273973	ATSAC1//ATGSL08//MBD9//ATK5
GO:0043254	regulation of protein complex assembly	Biological process	4	119	146	24537	5.64913	0.0056303	0.0725037	2.24947	0.0273973	ATSAC1//ATGSL08//MBD9//ATK5
GO:0006412	translation	Biological process	10	652	146	24537	2.57763	0.00574277	0.073478	2.24088	0.0684932	ATELF5A-3//ATPBRP//TIF3B1//RRF//ARP2//RPS4//RPS7//RPS4//RPL2//RPS7
GO:0071554	cell wall organization or biogenesis	Biological process	13	985	146	24537	2.21807	0.00604319	0.0768294	2.21873	0.0890411	MFP1//SLP2//COB//ATCNGC8//ATCHX15//ATSAC1//IRX9//AIL6//ARP2//ATGSL08//ATGSL10//PEN2//MBD9
GO:0010016	shoot system morphogenesis	Biological process	8	457	146	24537	2.942	0.00615749	0.077787	2.2106	0.0547945	UBC1//NAC1//FAC1//TFIIS//SCRM2//ATK5//MBD9//SGB1
GO:0019752	carboxylic acid metabolic process	Biological process	22	2097	146	24537	1.76316	0.006398	0.0801129	2.19396	0.150685	SLP2//RD21//PAC1//PFK1//COB//GCN2//PEN2//AGP16//PD1//CSY3//PLDP2//TIP1//PBB2//CRD1//RRF//IPMI2//ATFD3//AAO1//MYB95//CML38//MFP1//LKR/SDH
GO:0008154	actin polymerization or depolymerization	Biological process	4	124	146	24537	5.42134	0.00650215	0.0801129	2.18694	0.0273973	ATSAC1//ATGSL08//MBD9//ATK5
GO:0009851	auxin biosynthetic process	Biological process	4	124	146	24537	5.42134	0.00650215	0.0801129	2.18694	0.0273973	IPMI2//PEN2//AGP16//AAO1
GO:0051493	regulation of cytoskeleton organization	Biological process	4	124	146	24537	5.42134	0.00650215	0.0801129	2.18694	0.0273973	ATSAC1//ATGSL08//MBD9//ATK5
GO:0009668	plastid membrane organization	Biological process	5	198	146	24537	4.24398	0.00671065	0.0816736	2.17324	0.0342466	MFP1//CRD1//RRF//EMB269//ADG2
GO:0010027	thylakoid membrane organization	Biological process	5	198	146	24537	4.24398	0.00671065	0.0816736	2.17324	0.0342466	MFP1//CRD1//RRF//EMB269//ADG2
GO:0043436	oxoacid metabolic process	Biological process	22	2108	146	24537	1.75396	0.00679185	0.0821608	2.16801	0.150685	SLP2//RD21//PAC1//PFK1//COB//GCN2//PEN2//AGP16//PD1//CSY3//PLDP2//TIP1//PBB2//CRD1//RRF//IPMI2//ATFD3//AAO1//MYB95//CML38//MFP1//LKR/SDH
GO:0042631	cellular response to water deprivation	Biological process	3	67	146	24537	7.52515	0.00748701	0.0887259	2.12569	0.0205479	CIPK23//PLDP2//ATATG18F
GO:0071462	cellular response to water stimulus	Biological process	3	67	146	24537	7.52515	0.00748701	0.0887259	2.12569	0.0205479	CIPK23//PLDP2//ATATG18F
GO:0006644	phospholipid metabolic process	Biological process	8	473	146	24537	2.84248	0.00751124	0.0887259	2.12429	0.0547945	MFP1//UBC1//PSD2//PLDP2//CRD1//RRF//ATSAC1//PEN2
GO:0050793	regulation of developmental process	Biological process	12	898	146	24537	2.24581	0.00751237	0.0887259	2.12422	0.0821918	PFT1//FAC1//TFIIS//UBC1//MFP1//SLP2//AIL6//ARIA//ATGSL08//NF-YA4//ATGSL10//BPC1
GO:1901700	response to oxygen-containing compound	Biological process	24	2399	146	24537	1.68132	0.00783248	0.0919625	2.1061	0.164384	CIPK23//RD21//ANNAT4//BHLH100//RAB18//NF-YA4//FAC1//TRFL9//MYB94//AKT2/3//ARIA//CML38//TFIIS//LKR/SDH//HHP5//COB//MYB95//CRK20//PEN2//PFT1//ATHXK1//PUB25//PLDP2//ATATG18F
GO:0008299	isoprenoid biosynthetic process	Biological process	8	478	146	24537	2.81275	0.00797717	0.0931136	2.09815	0.0547945	ATFD3//AAO1//PEN2//AMK2//MFP1//CRD1//RRF//SQE6
GO:1901137	carbohydrate derivative biosynthetic process	Biological process	11	795	146	24537	2.32538	0.00809416	0.0939299	2.09183	0.0753425	FAC1//ATSAC1//ATNUC-L1//TOM40//VHA-E3//CIPK23//PLDP2//ATATG18F//IPMI2//PEN2//SLP2
GO:0006354	DNA-templated transcription, elongation	Biological process	4	133	146	24537	5.05449	0.00828852	0.094389	2.08152	0.0273973	TFIIS//NRPD1B//AMK2//RPS4
GO:0016036	cellular response to phosphate starvation	Biological process	4	133	146	24537	5.05449	0.00828852	0.094389	2.08152	0.0273973	CIPK23//PLDP2//PAH2//ATATG18F
GO:0008544	epidermis development	Biological process	10	690	146	24537	2.43568	0.00840422	0.094389	2.0755	0.0684932	ATMYC1//MYB23//ATSAC1//ATGSL08//MBD9//ARP2//SCRM2//ATK5//ATPBRP//COB
GO:0043588	skin development	Biological process	10	690	146	24537	2.43568	0.00840422	0.094389	2.0755	0.0684932	ATMYC1//MYB23//ATSAC1//ATGSL08//MBD9//ARP2//SCRM2//ATK5//ATPBRP//COB
GO:0060429	epithelium development	Biological process	10	690	146	24537	2.43568	0.00840422	0.094389	2.0755	0.0684932	ATMYC1//MYB23//ATSAC1//ATGSL08//MBD9//ARP2//SCRM2//ATK5//ATPBRP//COB
GO:0030154	cell differentiation	Biological process	14	1144	146	24537	2.0567	0.00841746	0.094389	2.07482	0.0958904	ATMYC1//MYB23//ATCNGC8//ATCHX15//ATSAC1//ATGSL08//MBD9//ARP2//SCRM2//AIL6//FAC1//TFIIS//COB//ATGSL10
GO:0000902	cell morphogenesis	Biological process	10	692	146	24537	2.42864	0.00856686	0.0955277	2.06718	0.0684932	ATSAC1//ATCNGC8//ATCHX15//TIP1//COB//ATGSL08//MBD9//ARP2//MYB23//ATGSL10
GO:0044702	single organism reproductive process	Biological process	20	1897	146	24537	1.77187	0.00883543	0.0979751	2.05377	0.136986	ATGSL08//ATGSL10//MEE20//FAC1//TFIIS//MBD9//MEE67//EMB269//RPE//ATCNGC8//ATCHX15//AIL6//PFT1//UBC1//NAC1//SQN//SGB1//PD1//NRPD1B//AMS
GO:0018205	peptidyl-lysine modification	Biological process	2	24	146	24537	14.0051	0.00890696	0.0981399	2.05027	0.0136986	ATELF5A-3//MBD9
GO:0044087	regulation of cellular component biogenesis	Biological process	4	136	146	24537	4.94299	0.00894863	0.0981399	2.04824	0.0273973	ATSAC1//ATGSL08//MBD9//ATK5
GO:0071669	plant-type cell wall organization or biogenesis	Biological process	8	496	146	24537	2.71067	0.00983634	0.107286	2.00717	0.0547945	MFP1//SLP2//COB//ATCNGC8//ATCHX15//ATSAC1//IRX9//ARP2
GO:0006413	translational initiation	Biological process	3	75	146	24537	6.72247	0.0101965	0.11061	1.99155	0.0205479	ATELF5A-3//ATPBRP//TIF3B1
GO:0006163	purine nucleotide metabolic process	Biological process	6	307	146	24537	3.28459	0.0103029	0.111084	1.98704	0.0410959	FAC1//VHA-E3//AGD4//NAD5A//NAD4//GK-1
GO:0009653	anatomical structure morphogenesis	Biological process	19	1797	146	24537	1.77695	0.0103667	0.111084	1.98436	0.130137	ARP2//TIP1//SGB1//ATGSL08//AIL6//ATSAC1//ATCNGC8//ATCHX15//COB//FAC1//TFIIS//UBC1//MYB23//NAC1//MBD9//SCRM2//ATK5//NRPD1B//ATGSL10
GO:0017004	cytochrome complex assembly	Biological process	2	26	146	24537	12.9278	0.0104072	0.111084	1.98267	0.0136986	CCB382//CCDA
GO:0048468	cell development	Biological process	10	715	146	24537	2.35051	0.0106166	0.11178	1.97401	0.0684932	ATCNGC8//ATCHX15//ATSAC1//ATGSL08//MBD9//ARP2//MYB23//AIL6//COB//ATGSL10
GO:0009850	auxin metabolic process	Biological process	4	143	146	24537	4.70103	0.01062	0.11178	1.97388	0.0273973	IPMI2//PEN2//AGP16//AAO1
GO:0006720	isoprenoid metabolic process	Biological process	8	503	146	24537	2.67295	0.0106404	0.11178	1.97304	0.0547945	ATFD3//AAO1//PEN2//AMK2//MFP1//CRD1//RRF//SQE6
GO:0009791	post-embryonic development	Biological process	22	2202	146	24537	1.67909	0.0110445	0.115418	1.95685	0.150685	FAC1//TFIIS//MEE20//MBD9//MEE67//EMB269//RPE//DAG1//AIL6//PFT1//UBC1//SQN//NAC1//SCRM2//ATK5//ARIA//LKR/SDH//ATPBRP//SGB1//PD1//NRPD1B//AMS
GO:0006357	regulation of transcription from RNA polymerase II promoter	Biological process	2	27	146	24537	12.449	0.0111963	0.115707	1.95093	0.0136986	TFIIS//MED22B
GO:0007010	cytoskeleton organization	Biological process	8	508	146	24537	2.64664	0.0112438	0.115707	1.94909	0.0547945	ATMAP65-6//ATK5//XIC//ARP2//SLP2//ATSAC1//ATGSL08//MBD9
GO:0033993	response to lipid	Biological process	11	834	146	24537	2.21664	0.0113133	0.115707	1.94641	0.0753425	NF-YA4//FAC1//ANNAT4//TRFL9//MYB94//AKT2/3//ARIA//RAB18//CIPK23//CML38//TFIIS
GO:0097305	response to alcohol	Biological process	10	723	146	24537	2.3245	0.0114109	0.115707	1.94268	0.0684932	NF-YA4//FAC1//ANNAT4//TRFL9//MYB94//AKT2/3//ARIA//RAB18//CIPK23//CML38
GO:0016054	organic acid catabolic process	Biological process	7	409	146	24537	2.87636	0.01142	0.115707	1.94233	0.0479452	PEN2//AGP16//CSY3//PLDP2//TIP1//PBB2//LKR/SDH
GO:0046395	carboxylic acid catabolic process	Biological process	7	409	146	24537	2.87636	0.01142	0.115707	1.94233	0.0479452	PEN2//AGP16//CSY3//PLDP2//TIP1//PBB2//LKR/SDH
GO:0009259	ribonucleotide metabolic process	Biological process	7	410	146	24537	2.86935	0.0115622	0.116556	1.93696	0.0479452	FAC1//ATNUC-L1//TOM40//VHA-E3//AGD4//NAD5A//NAD4
GO:0030258	lipid modification	Biological process	5	227	146	24537	3.7018	0.01168	0.117152	1.93256	0.0342466	CSY3//PLDP2//TIP1//PBB2//PEN2
GO:0019693	ribose phosphate metabolic process	Biological process	7	412	146	24537	2.85542	0.0118504	0.118267	1.92627	0.0479452	FAC1//ATNUC-L1//TOM40//VHA-E3//AGD4//NAD5A//NAD4
GO:0048364	root development	Biological process	9	620	146	24537	2.4396	0.0120663	0.119823	1.91842	0.0616438	COB//MYB23//NAC1//ATSAC1//ATGSL08//MBD9//ATNUC-L1//PLDP2//AIL6
GO:0022622	root system development	Biological process	9	621	146	24537	2.43568	0.0121834	0.120387	1.91423	0.0616438	COB//MYB23//ATNUC-L1//PLDP2//AIL6//NAC1//ATSAC1//ATGSL08//MBD9
GO:0009057	macromolecule catabolic process	Biological process	10	731	146	24537	2.29906	0.0122496	0.120445	1.91188	0.0684932	MFP1//SLP2//COB//ARIA//PAC1//PBB2//UBC1//EBF1//CSY3//PLDP2
GO:0010638	positive regulation of organelle organization	Biological process	4	151	146	24537	4.45196	0.0127629	0.124582	1.89405	0.0273973	ATSAC1//ATGSL08//MBD9//ATK5
GO:1901657	glycosyl compound metabolic process	Biological process	8	520	146	24537	2.58556	0.0127953	0.124582	1.89295	0.0547945	VHA-E3//PEN2//MFP1//IPMI2//SLP2//AGD4//NAD5A//NAD4
GO:0009414	response to water deprivation	Biological process	7	419	146	24537	2.80771	0.0129002	0.124994	1.8894	0.0479452	CIPK23//PLDP2//ATATG18F//RD21//ANNAT4//BHLH100//RAB18
GO:0030243	cellulose metabolic process	Biological process	4	152	146	24537	4.42267	0.0130487	0.125823	1.88443	0.0273973	ATPDIL5-1//ADG2//ARP2//COB
GO:0048581	negative regulation of post-embryonic development	Biological process	3	83	146	24537	6.07452	0.0134061	0.128647	1.8727	0.0205479	UBC1//TFIIS//ARIA
GO:0005975	carbohydrate metabolic process	Biological process	20	1977	146	24537	1.70017	0.0134897	0.12883	1.87	0.136986	MFP1//COB//SLP2//ADG2//TRFL9//ATGSL08//ATGSL10//PAC1//RD21//PFK1//RRF//ATSAC1//IRX9//ATHXK1//ATPDIL5-1//CSY3//ARP2//ATIDD14//BGAL14//RPE
GO:0032989	cellular component morphogenesis	Biological process	10	744	146	24537	2.25889	0.013711	0.13032	1.86293	0.0684932	ARP2//TIP1//ATSAC1//ATCNGC8//ATCHX15//COB//ATGSL08//MBD9//MYB23//ATGSL10
GO:0048869	cellular developmental process	Biological process	16	1465	146	24537	1.83549	0.013836	0.130885	1.85899	0.109589	ARP2//TIP1//ATMYC1//MYB23//ATGSL08//ATGSL10//ATSAC1//ATCNGC8//ATCHX15//COB//MBD9//ATPBRP//SCRM2//AIL6//FAC1//TFIIS
GO:0022402	cell cycle process	Biological process	10	747	146	24537	2.24982	0.0140662	0.132434	1.85182	0.0684932	CIPK23//ATK5//ATGSL08//FAC1//TFIIS//ATSAC1//IRX9//SLP2//COB//ATGSL10
GO:0009415	response to water	Biological process	7	427	146	24537	2.75511	0.0141802	0.132881	1.84832	0.0479452	CIPK23//RD21//ANNAT4//BHLH100//RAB18//PLDP2//ATATG18F
GO:0009790	embryo development	Biological process	9	639	146	24537	2.36707	0.0144395	0.134679	1.84045	0.0616438	FAC1//TFIIS//MEE20//MBD9//MEE67//EMB269//RPE//NAC1//RRF
GO:0051239	regulation of multicellular organismal process	Biological process	10	753	146	24537	2.23189	0.0147971	0.137372	1.82982	0.0684932	PFT1//FAC1//TFIIS//UBC1//MFP1//SLP2//AIL6//ARIA//NF-YA4//ATGSL10
GO:0072521	purine-containing compound metabolic process	Biological process	6	333	146	24537	3.02814	0.0148797	0.1375	1.8274	0.0410959	GK-1//FAC1//VHA-E3//AGD4//NAD5A//NAD4
GO:0051179	localization	Biological process	33	3818	146	24537	1.4526	0.0156151	0.14363	1.80646	0.226027	VPS60.2//TIP1//ATGSL10//UBC1//PEN2//TOM40//SGB1//ATMRP15//PGP9//AKT2/3//ATCHX15//COB//RD21//PDR13//VTI13//MFP1//ADG2//WEB1//CIPK23//ATHXK1//AMK2//RAB18//MEE67//CCB382//VHA-E3//FAC1//TFIIS//ATPDIL5-1//PEN2//XIC//XID//ATGSL08//PLDP2
GO:0051241	negative regulation of multicellular organismal process	Biological process	3	89	146	24537	5.665	0.0161496	0.147865	1.79184	0.0205479	UBC1//TFIIS//ARIA
GO:0003006	developmental process involved in reproduction	Biological process	21	2153	146	24537	1.63925	0.0166289	0.150928	1.77914	0.143836	ATGSL08//ATGSL10//MEE20//FAC1//TFIIS//MBD9//MEE67//EMB269//RPE//ATCNGC8//ATCHX15//AIL6//PFT1//UBC1//NAC1//LKR/SDH//SQN//SGB1//PD1//NRPD1B//AMS
GO:0006090	pyruvate metabolic process	Biological process	7	441	146	24537	2.66765	0.0166354	0.150928	1.77897	0.0479452	RD21//PAC1//PFK1//COB//MFP1//CRD1//RRF
GO:0003002	regionalization	Biological process	5	250	146	24537	3.36123	0.0170689	0.152731	1.76779	0.0342466	AIL6//SGB1//ATNUC-L1//ATMYC1//MYB23
GO:0043647	inositol phosphate metabolic process	Biological process	3	91	146	24537	5.54049	0.0171288	0.152731	1.76627	0.0205479	NF-YA4//AKT2/3//ATSAC1
GO:0051093	negative regulation of developmental process	Biological process	4	165	146	24537	4.07422	0.0171402	0.152731	1.76598	0.0273973	UBC1//TFIIS//ARIA//AIL6
GO:0071214	cellular response to abiotic stimulus	Biological process	4	165	146	24537	4.07422	0.0171402	0.152731	1.76598	0.0273973	PFT1//CIPK23//PLDP2//ATATG18F
GO:0019538	protein metabolic process	Biological process	38	4580	146	24537	1.3944	0.01726	0.153115	1.76296	0.260274	SQN//ATELF5A-3//FAC1//TFIIS//PUB25//ARP2//RRF//RPS4//RPS7//RPS4//RPL2//RPS7//ATPBRP//TIF3B1//WAKL6//CIPK23//GCN2//CRK20//CPK7//ATSAC1//PSD2//RD21//SCPL11//ULP1B//SLP2//PAC1//PBB2//UBC1//EBF1//ATK5//MBD9//LKR/SDH//PEN2//CSY3//PLDP2//AMK2//NRPD1B//ROS3
GO:0006119	oxidative phosphorylation	Biological process	2	34	146	24537	9.88598	0.0174168	0.153145	1.75903	0.0136986	NAD5A//NAD4
GO:0042773	ATP synthesis coupled electron transport	Biological process	2	34	146	24537	9.88598	0.0174168	0.153145	1.75903	0.0136986	NAD5A//NAD4
GO:0009126	purine nucleoside monophosphate metabolic process	Biological process	4	167	146	24537	4.02543	0.0178329	0.155435	1.74878	0.0273973	FAC1//VHA-E3//NAD5A//NAD4
GO:0009167	purine ribonucleoside monophosphate metabolic process	Biological process	4	167	146	24537	4.02543	0.0178329	0.155435	1.74878	0.0273973	FAC1//VHA-E3//NAD5A//NAD4
GO:0009314	response to radiation	Biological process	14	1264	146	24537	1.86144	0.0186961	0.160715	1.72825	0.0958904	NF-YA4//ARP2//CRD1//EMB269//ATFRO6//PFT1//ADG2//DAG1//FAC1//TFIIS//PD1//ATGSL08//COB//MBD9
GO:0009832	plant-type cell wall biogenesis	Biological process	4	170	146	24537	3.95439	0.0189044	0.160715	1.72344	0.0273973	IRX9//COB//ATSAC1//SLP2
GO:0009723	response to ethylene	Biological process	6	353	146	24537	2.85657	0.019247	0.160715	1.71564	0.0410959	CML38//EBF1//CIPK23//BPC1//NF-YA4//MYB94
GO:0006635	fatty acid beta-oxidation	Biological process	4	171	146	24537	3.93127	0.0192702	0.160715	1.71511	0.0273973	CSY3//PLDP2//TIP1//PBB2
GO:0006364	rRNA processing	Biological process	5	258	146	24537	3.25701	0.0192744	0.160715	1.71502	0.0342466	ATNUC-L1//TOM40//CRD1//EMB269//ADG2
GO:0006066	alcohol metabolic process	Biological process	7	455	146	24537	2.58556	0.0193781	0.160715	1.71269	0.0479452	ATFD3//AAO1//NF-YA4//AKT2/3//SQE6//RRF//ATSAC1
GO:0009688	abscisic acid biosynthetic process	Biological process	2	36	146	24537	9.33676	0.0194085	0.160715	1.71201	0.0136986	ATFD3//AAO1
GO:0043289	apocarotenoid biosynthetic process	Biological process	2	36	146	24537	9.33676	0.0194085	0.160715	1.71201	0.0136986	ATFD3//AAO1
GO:1902645	tertiary alcohol biosynthetic process	Biological process	2	36	146	24537	9.33676	0.0194085	0.160715	1.71201	0.0136986	ATFD3//AAO1
GO:0016072	rRNA metabolic process	Biological process	5	259	146	24537	3.24443	0.0195626	0.160715	1.70857	0.0342466	ATNUC-L1//TOM40//CRD1//EMB269//ADG2
GO:0009793	embryo development ending in seed dormancy	Biological process	8	563	146	24537	2.38809	0.0196585	0.160715	1.70645	0.0547945	NAC1//FAC1//TFIIS//MEE20//MBD9//MEE67//EMB269//RPE
GO:0007155	cell adhesion	Biological process	3	96	146	24537	5.25193	0.0197197	0.160715	1.7051	0.0205479	ATSAC1//ATGSL08//MBD9
GO:0022610	biological adhesion	Biological process	3	96	146	24537	5.25193	0.0197197	0.160715	1.7051	0.0205479	ATSAC1//ATGSL08//MBD9
GO:0050826	response to freezing	Biological process	3	96	146	24537	5.25193	0.0197197	0.160715	1.7051	0.0205479	SCRM2//FAC1//TFIIS
GO:0052545	callose localization	Biological process	3	96	146	24537	5.25193	0.0197197	0.160715	1.7051	0.0205479	ATGSL08//ATGSL10//PEN2
GO:0046165	alcohol biosynthetic process	Biological process	6	355	146	24537	2.84048	0.019727	0.160715	1.70494	0.0410959	ATFD3//AAO1//NF-YA4//AKT2/3//SQE6//RRF
GO:0009933	meristem structural organization	Biological process	5	260	146	24537	3.23195	0.0198537	0.161089	1.70216	0.0342466	ATGSL08//AIL6//NAC1//FAC1//TFIIS
GO:0033037	polysaccharide localization	Biological process	3	97	146	24537	5.19778	0.0202623	0.163739	1.69331	0.0205479	ATGSL08//ATGSL10//PEN2
GO:0048589	developmental growth	Biological process	10	793	146	24537	2.11931	0.0204184	0.164335	1.68998	0.0684932	ATSAC1//ATCNGC8//ATCHX15//TIP1//COB//MFP1//SLP2//AIL6//ATGSL10//ATGSL08
GO:0048367	shoot system development	Biological process	15	1408	146	24537	1.79043	0.0207287	0.166163	1.68343	0.10274	AIL6//PFT1//FAC1//TFIIS//UBC1//NAC1//SCRM2//ATK5//MBD9//SQN//ATNUC-L1//SGB1//PD1//NRPD1B//AMS
GO:0048532	anatomical structure arrangement	Biological process	5	264	146	24537	3.18299	0.0210463	0.167641	1.67683	0.0342466	FAC1//TFIIS//ATGSL08//AIL6//NAC1
GO:0009161	ribonucleoside monophosphate metabolic process	Biological process	4	176	146	24537	3.81958	0.0211651	0.167641	1.67438	0.0273973	FAC1//VHA-E3//NAD5A//NAD4
GO:0019395	fatty acid oxidation	Biological process	4	176	146	24537	3.81958	0.0211651	0.167641	1.67438	0.0273973	CSY3//PLDP2//TIP1//PBB2
GO:0019375	galactolipid biosynthetic process	Biological process	3	99	146	24537	5.09278	0.0213722	0.168613	1.67015	0.0205479	CIPK23//PLDP2//ATATG18F
GO:0019374	galactolipid metabolic process	Biological process	3	100	146	24537	5.04185	0.0219395	0.172406	1.65877	0.0205479	CIPK23//PLDP2//ATATG18F
GO:0009123	nucleoside monophosphate metabolic process	Biological process	4	179	146	24537	3.75557	0.022355	0.174983	1.65063	0.0273973	FAC1//VHA-E3//NAD5A//NAD4
GO:0018193	peptidyl-amino acid modification	Biological process	3	101	146	24537	4.99193	0.0225149	0.175536	1.64753	0.0205479	ATELF5A-3//MBD9//GCN2
GO:0016114	terpenoid biosynthetic process	Biological process	5	269	146	24537	3.12382	0.0226016	0.175536	1.64586	0.0342466	ATFD3//AAO1//PEN2//AMK2//SQE6
GO:0051128	regulation of cellular component organization	Biological process	6	369	146	24537	2.73271	0.0233174	0.180394	1.63232	0.0410959	ATGSL08//ATSAC1//MBD9//ATK5//ATELF5A-3//ATGSL10
GO:0061640	cytoskeleton-dependent cytokinesis	Biological process	6	371	146	24537	2.71798	0.0238639	0.183909	1.62226	0.0410959	CIPK23//ATK5//ATSAC1//IRX9//SLP2//COB
GO:0000271	polysaccharide biosynthetic process	Biological process	8	586	146	24537	2.29436	0.0242538	0.185051	1.61522	0.0547945	ADG2//ATGSL08//ATGSL10//IRX9//MFP1//ATPDIL5-1//ATSAC1//COB
GO:0009902	chloroplast relocation	Biological process	3	104	146	24537	4.84793	0.0242903	0.185051	1.61457	0.0205479	WEB1//MFP1//ADG2
GO:0051667	establishment of plastid localization	Biological process	3	104	146	24537	4.84793	0.0242903	0.185051	1.61457	0.0205479	MFP1//ADG2//WEB1
GO:0009150	purine ribonucleotide metabolic process	Biological process	5	275	146	24537	3.05567	0.0245643	0.186427	1.6097	0.0342466	FAC1//VHA-E3//AGD4//NAD5A//NAD4
GO:0019742	pentacyclic triterpenoid metabolic process	Biological process	2	41	146	24537	8.19813	0.0247797	0.186643	1.6059	0.0136986	PEN2//SQE6
GO:0019745	pentacyclic triterpenoid biosynthetic process	Biological process	2	41	146	24537	8.19813	0.0247797	0.186643	1.6059	0.0136986	PEN2//SQE6
GO:0051644	plastid localization	Biological process	3	105	146	24537	4.80176	0.0248984	0.186832	1.60383	0.0205479	MFP1//ADG2//WEB1
GO:0055085	transmembrane transport	Biological process	10	821	146	24537	2.04704	0.0251934	0.187966	1.59871	0.0684932	PDR13//CIPK23//VHA-E3//TIP1//ATCHX15//SGB1//TOM40//ATMRP15//PGP9//AKT2/3
GO:0009664	plant-type cell wall organization	Biological process	6	376	146	24537	2.68183	0.0252676	0.187966	1.59744	0.0410959	ATCNGC8//ATCHX15//SLP2//COB//ARP2//MFP1
GO:0009416	response to light stimulus	Biological process	13	1189	146	24537	1.83751	0.0253321	0.187966	1.59633	0.0890411	NF-YA4//PFT1//ADG2//DAG1//FAC1//TFIIS//PD1//COB//MBD9//ARP2//CRD1//EMB269//ATFRO6
GO:0034440	lipid oxidation	Biological process	4	187	146	24537	3.5949	0.025725	0.190175	1.58964	0.0273973	CSY3//PLDP2//TIP1//PBB2
GO:0016104	triterpenoid biosynthetic process	Biological process	2	42	146	24537	8.00294	0.0259187	0.190198	1.58639	0.0136986	PEN2//SQE6
GO:0016106	sesquiterpenoid biosynthetic process	Biological process	2	42	146	24537	8.00294	0.0259187	0.190198	1.58639	0.0136986	ATFD3//AAO1
GO:0009913	epidermal cell differentiation	Biological process	7	485	146	24537	2.42563	0.0262943	0.191545	1.58014	0.0479452	ATMYC1//MYB23//ATSAC1//ATGSL08//MBD9//ARP2//COB
GO:0030855	epithelial cell differentiation	Biological process	7	485	146	24537	2.42563	0.0262943	0.191545	1.58014	0.0479452	ATMYC1//MYB23//ATSAC1//ATGSL08//MBD9//ARP2//COB
GO:0040007	growth	Biological process	11	949	146	24537	1.94803	0.0265995	0.193064	1.57513	0.0753425	ATGSL08//TIP1//COB//ARP2//ATSAC1//ATCNGC8//ATCHX15//MFP1//SLP2//AIL6//ATGSL10
GO:0051656	establishment of organelle localization	Biological process	3	108	146	24537	4.66838	0.026772	0.193292	1.57232	0.0205479	MFP1//ADG2//WEB1
GO:0009687	abscisic acid metabolic process	Biological process	2	43	146	24537	7.81682	0.0270787	0.193292	1.56737	0.0136986	ATFD3//AAO1
GO:0043288	apocarotenoid metabolic process	Biological process	2	43	146	24537	7.81682	0.0270787	0.193292	1.56737	0.0136986	ATFD3//AAO1
GO:1902644	tertiary alcohol metabolic process	Biological process	2	43	146	24537	7.81682	0.0270787	0.193292	1.56737	0.0136986	ATFD3//AAO1
GO:0048608	reproductive structure development	Biological process	17	1721	146	24537	1.66011	0.0272119	0.193292	1.56524	0.116438	MEE20//FAC1//TFIIS//MBD9//MEE67//EMB269//RPE//AIL6//PFT1//UBC1//NAC1//LKR/SDH//SQN//SGB1//PD1//NRPD1B//AMS
GO:0061458	reproductive system development	Biological process	17	1721	146	24537	1.66011	0.0272119	0.193292	1.56524	0.116438	MEE20//FAC1//TFIIS//MBD9//MEE67//EMB269//RPE//AIL6//PFT1//UBC1//NAC1//LKR/SDH//SQN//SGB1//PD1//NRPD1B//AMS
GO:0009684	indoleacetic acid biosynthetic process	Biological process	3	109	146	24537	4.62555	0.0274129	0.194029	1.56205	0.0205479	IPMI2//PEN2//AGP16
GO:0022414	reproductive process	Biological process	21	2267	146	24537	1.55681	0.0276343	0.194502	1.55855	0.143836	ATGSL08//ATGSL10//MEE20//FAC1//TFIIS//MBD9//MEE67//EMB269//RPE//ATCNGC8//ATCHX15//AIL6//PFT1//UBC1//NAC1//LKR/SDH//SQN//SGB1//PD1//NRPD1B//AMS
GO:0009683	indoleacetic acid metabolic process	Biological process	3	110	146	24537	4.5835	0.0280619	0.194502	1.55188	0.0205479	IPMI2//PEN2//AGP16
GO:0042545	cell wall modification	Biological process	6	386	146	24537	2.61236	0.0282382	0.194502	1.54916	0.0410959	ATCNGC8//ATCHX15//SLP2//ATGSL08//ATGSL10//PEN2
GO:0006722	triterpenoid metabolic process	Biological process	2	44	146	24537	7.63917	0.0282593	0.194502	1.54884	0.0136986	PEN2//SQE6
GO:0009817	defense response to fungus, incompatible interaction	Biological process	2	44	146	24537	7.63917	0.0282593	0.194502	1.54884	0.0136986	PEN2//RRF
GO:0051645	Golgi localization	Biological process	2	44	146	24537	7.63917	0.0282593	0.194502	1.54884	0.0136986	XIC//XID
GO:0051646	mitochondrion localization	Biological process	2	44	146	24537	7.63917	0.0282593	0.194502	1.54884	0.0136986	XIC//XID
GO:0060151	peroxisome localization	Biological process	2	44	146	24537	7.63917	0.0282593	0.194502	1.54884	0.0136986	XIC//XID
GO:0042592	homeostatic process	Biological process	7	493	146	24537	2.38627	0.0283912	0.194739	1.54682	0.0479452	ATPDIL5-1//CCDA//ATCHX15//ATHXK1//PEN2//ATGSL08//BHLH100
GO:0009910	negative regulation of flower development	Biological process	2	45	146	24537	7.46941	0.0294603	0.201379	1.53076	0.0136986	UBC1//TFIIS
GO:2000026	regulation of multicellular organismal development	Biological process	9	729	146	24537	2.07484	0.030561	0.206585	1.51483	0.0616438	PFT1//FAC1//TFIIS//UBC1//MFP1//SLP2//AIL6//ARIA//NF-YA4
GO:0009880	embryonic pattern specification	Biological process	2	46	146	24537	7.30703	0.0306813	0.206585	1.51313	0.0136986	FAC1//TFIIS
GO:0019320	hexose catabolic process	Biological process	5	292	146	24537	2.87777	0.0307102	0.206585	1.51272	0.0342466	TRFL9//MFP1//RRF//ADG2//ATHXK1
GO:0009756	carbohydrate mediated signaling	Biological process	3	114	146	24537	4.42267	0.0307393	0.206585	1.51231	0.0205479	FAC1//TFIIS//ATHXK1
GO:0010182	sugar mediated signaling pathway	Biological process	3	114	146	24537	4.42267	0.0307393	0.206585	1.51231	0.0205479	ATHXK1//FAC1//TFIIS
GO:0048519	negative regulation of biological process	Biological process	13	1226	146	24537	1.78206	0.0313948	0.210222	1.50314	0.0890411	NRPD1B//ATK5//UBC1//TFIIS//EBF1//ARIA//AIL6//ROS3//NF-YA4//PLDP2//PEN2//PEN2//SGB1
GO:0006721	terpenoid metabolic process	Biological process	5	294	146	24537	2.85819	0.0314912	0.210222	1.50181	0.0342466	ATFD3//AAO1//PEN2//AMK2//SQE6
GO:0007154	cell communication	Biological process	22	2440	146	24537	1.51531	0.0317491	0.211238	1.49827	0.150685	PEN2//CIPK23//LAZ5//RPS4//CML38//PLDP2//ATBZIP3//RAB18//PFT1//NAC1//EBF1//BHLH100//FAC1//TFIIS//ATHXK1//PAH2//ATATG18F//PEN2//ATMYC1//MYB23//AIL6
GO:2000242	negative regulation of reproductive process	Biological process	2	47	146	24537	7.15156	0.0319221	0.211439	1.49591	0.0136986	UBC1//TFIIS
GO:0000910	cytokinesis	Biological process	6	398	146	24537	2.53359	0.0320972	0.211439	1.49353	0.0410959	CIPK23//ATK5//ATSAC1//IRX9//SLP2//COB
GO:0009657	plastid organization	Biological process	6	398	146	24537	2.53359	0.0320972	0.211439	1.49353	0.0410959	CRD1//RRF//EMB269//MFP1//ADG2//WEB1
GO:0046365	monosaccharide catabolic process	Biological process	5	296	146	24537	2.83888	0.0322846	0.211974	1.491	0.0342466	TRFL9//MFP1//RRF//ADG2//ATHXK1
GO:0007049	cell cycle	Biological process	11	981	146	24537	1.88448	0.0327312	0.214202	1.48504	0.0753425	NRPD1B//ATK5//CIPK23//ATGSL08//FAC1//TFIIS//ATGSL10//ATSAC1//IRX9//SLP2//COB
GO:0009267	cellular response to starvation	Biological process	5	298	146	24537	2.81983	0.0330904	0.215289	1.4803	0.0342466	PLDP2//BHLH100//CIPK23//PAH2//ATATG18F
GO:0009743	response to carbohydrate	Biological process	6	401	146	24537	2.51464	0.0331131	0.215289	1.48	0.0410959	LKR/SDH//HHP5//COB//FAC1//TFIIS//ATHXK1
GO:0033692	cellular polysaccharide biosynthetic process	Biological process	7	513	146	24537	2.29324	0.034124	0.220043	1.46694	0.0479452	ADG2//ATGSL08//ATGSL10//IRX9//MFP1//ATPDIL5-1//ATSAC1
GO:0016143	S-glycoside metabolic process	Biological process	4	205	146	24537	3.27925	0.0343741	0.220043	1.46377	0.0273973	PEN2//MFP1//IPMI2//SLP2
GO:0019757	glycosinolate metabolic process	Biological process	4	205	146	24537	3.27925	0.0343741	0.220043	1.46377	0.0273973	PEN2//MFP1//IPMI2//SLP2
GO:0019760	glucosinolate metabolic process	Biological process	4	205	146	24537	3.27925	0.0343741	0.220043	1.46377	0.0273973	IPMI2//PEN2//SLP2//MFP1
GO:0031349	positive regulation of defense response	Biological process	2	49	146	24537	6.85966	0.034462	0.220043	1.46266	0.0136986	RPS4//PFT1
GO:0009409	response to cold	Biological process	8	628	146	24537	2.14091	0.0345057	0.220043	1.46211	0.0547945	RAB18//PD1//SCRM2//FAC1//TFIIS//ANNAT4//PEN2//RPE
GO:0008654	phospholipid biosynthetic process	Biological process	6	406	146	24537	2.48367	0.0348524	0.221546	1.45777	0.0410959	MFP1//UBC1//CRD1//RRF//ATSAC1//PSD2
GO:0006511	ubiquitin-dependent protein catabolic process	Biological process	6	408	146	24537	2.47149	0.0355643	0.224758	1.44899	0.0410959	CSY3//PLDP2//PBB2//UBC1//EBF1//PAC1
GO:0015672	monovalent inorganic cation transport	Biological process	5	304	146	24537	2.76417	0.0355829	0.224758	1.44876	0.0342466	AKT2/3//CIPK23//AMK2//VHA-E3//ATCHX15
GO:0009247	glycolipid biosynthetic process	Biological process	3	121	146	24537	4.16682	0.0357365	0.225016	1.44689	0.0205479	CIPK23//PLDP2//ATATG18F
GO:0042594	response to starvation	Biological process	5	306	146	24537	2.74611	0.0364389	0.228274	1.43843	0.0342466	PLDP2//BHLH100//CIPK23//PAH2//ATATG18F
GO:0071322	cellular response to carbohydrate stimulus	Biological process	3	122	146	24537	4.13266	0.0364826	0.228274	1.43791	0.0205479	FAC1//TFIIS//ATHXK1
GO:0006950	response to stress	Biological process	33	4079	146	24537	1.35966	0.0370636	0.230553	1.43105	0.226027	NRPD1B//CRK20//LAZ5//RPS4//PEN2//RRF//RPE//PFT1//RD21//UBC1//ANNAT4//COB//APX3//PLDP2//CIPK23//BHLH100//RAB18//CML38//NF-YA4//PAC1//CYN//MYB94//ARIA//TIP1//PD1//PAH2//ATATG18F//SCRM2//FAC1//TFIIS//ATGSL08//CSY3//PBB2
GO:0006714	sesquiterpenoid metabolic process	Biological process	2	51	146	24537	6.59065	0.0370779	0.230553	1.43089	0.0136986	ATFD3//AAO1
GO:0019941	modification-dependent protein catabolic process	Biological process	6	413	146	24537	2.44157	0.0373851	0.231024	1.4273	0.0410959	UBC1//EBF1//PAC1//PBB2//CSY3//PLDP2
GO:0043632	modification-dependent macromolecule catabolic process	Biological process	6	413	146	24537	2.44157	0.0373851	0.231024	1.4273	0.0410959	UBC1//EBF1//PAC1//PBB2//CSY3//PLDP2
GO:0031669	cellular response to nutrient levels	Biological process	5	310	146	24537	2.71067	0.0381887	0.235262	1.41806	0.0342466	PLDP2//BHLH100//CIPK23//PAH2//ATATG18F
GO:2000241	regulation of reproductive process	Biological process	6	417	146	24537	2.41815	0.038884	0.238808	1.41023	0.0410959	PFT1//FAC1//TFIIS//UBC1//AIL6//ATGSL10
GO:0080129	proteasome core complex assembly	Biological process	3	126	146	24537	4.00147	0.0395465	0.242	1.40289	0.0205479	CSY3//PLDP2//PBB2
GO:0034660	ncRNA metabolic process	Biological process	6	419	146	24537	2.40661	0.0396477	0.242	1.40178	0.0410959	ATNUC-L1//TOM40//CRD1//EMB269//ADG2//MFP1
GO:0009556	microsporogenesis	Biological process	2	53	146	24537	6.34195	0.0397675	0.242	1.40047	0.0136986	ATGSL08//ATGSL10
GO:0009250	glucan biosynthetic process	Biological process	5	314	146	24537	2.67614	0.0399894	0.24261	1.39806	0.0342466	ADG2//ATGSL08//ATGSL10//MFP1//ATPDIL5-1
GO:0080167	response to karrikin	Biological process	3	128	146	24537	3.93894	0.041126	0.24875	1.38588	0.0205479	PD1//MYB94//LKR/SDH
GO:0043161	proteasome-mediated ubiquitin-dependent protein catabolic process	Biological process	3	129	146	24537	3.90841	0.0419276	0.252833	1.3775	0.0205479	CSY3//PLDP2//PBB2
GO:0006096	glycolytic process	Biological process	4	219	146	24537	3.06962	0.0421381	0.253337	1.37532	0.0273973	RD21//PAC1//PFK1//COB
GO:0070887	cellular response to chemical stimulus	Biological process	14	1413	146	24537	1.66515	0.0423309	0.253731	1.37334	0.0958904	NAC1//CIPK23//CML38//PEN2//PFT1//EBF1//FAC1//TFIIS//ATHXK1//NRPD1B//PLDP2//ATATG18F//RD21//AIL6
GO:0019722	calcium-mediated signaling	Biological process	2	55	146	24537	6.11133	0.0425288	0.254154	1.37132	0.0136986	CIPK23//ATBZIP3
GO:0009062	fatty acid catabolic process	Biological process	4	220	146	24537	3.05567	0.0427277	0.25458	1.36929	0.0273973	CSY3//PLDP2//TIP1//PBB2
GO:0034470	ncRNA processing	Biological process	5	321	146	24537	2.61778	0.0432633	0.257004	1.36388	0.0342466	ATNUC-L1//TOM40//CRD1//EMB269//ADG2
GO:0009555	pollen development	Biological process	5	322	146	24537	2.60965	0.0437438	0.259088	1.35908	0.0342466	ATGSL08//ATGSL10//AMS//MEE20//NRPD1B
GO:0044267	cellular protein metabolic process	Biological process	33	4136	146	24537	1.34092	0.0438952	0.259215	1.35758	0.226027	SQN//ATELF5A-3//FAC1//TFIIS//PUB25//ARP2//RRF//RPS4//RPS7//RPS4//RPL2//RPS7//ATPBRP//TIF3B1//WAKL6//CIPK23//GCN2//CRK20//CPK7//ATSAC1//PSD2//PAC1//PBB2//UBC1//EBF1//ATK5//MBD9//LKR/SDH//PEN2//CSY3//PLDP2//AMK2//NRPD1B
GO:0048509	regulation of meristem development	Biological process	4	223	146	24537	3.01456	0.0445242	0.262154	1.3514	0.0273973	MFP1//SLP2//AIL6//NF-YA4
GO:0009651	response to salt stress	Biological process	9	784	146	24537	1.92928	0.0450713	0.264595	1.3461	0.0616438	RD21//NF-YA4//ANNAT4//PAC1//CYN//MYB94//ARIA//TIP1//COB
GO:0001708	cell fate specification	Biological process	2	57	146	24537	5.8969	0.0453597	0.264731	1.34333	0.0136986	ATMYC1//MYB23
GO:0048236	plant-type spore development	Biological process	2	57	146	24537	5.8969	0.0453597	0.264731	1.34333	0.0136986	ATGSL08//ATGSL10
GO:0044270	cellular nitrogen compound catabolic process	Biological process	6	434	146	24537	2.32343	0.0456799	0.265822	1.34028	0.0410959	ARIA//PEN2//AGP16//CYN//RD21//AGD4
GO:0031667	response to nutrient levels	Biological process	5	327	146	24537	2.56975	0.0461946	0.268036	1.33541	0.0342466	PLDP2//CIPK23//BHLH100//PAH2//ATATG18F
GO:0072329	monocarboxylic acid catabolic process	Biological process	4	226	146	24537	2.97454	0.0463626	0.268231	1.33383	0.0273973	CSY3//PLDP2//TIP1//PBB2
GO:0010440	stomatal lineage progression	Biological process	2	58	146	24537	5.79523	0.0468007	0.269784	1.32975	0.0136986	SCRM2//ATPBRP
GO:0006664	glycolipid metabolic process	Biological process	3	135	146	24537	3.7347	0.0469013	0.269784	1.32882	0.0205479	CIPK23//PLDP2//ATATG18F
GO:1901566	organonitrogen compound biosynthetic process	Biological process	12	1176	146	24537	1.71491	0.0483296	0.277201	1.31579	0.0821918	FAC1//PD1//HEMB2//SLP2//RRF//IPMI2//ATNUC-L1//TOM40//PEN2//AGP16//VHA-E3//CRD1
GO:0019751	polyol metabolic process	Biological process	3	137	146	24537	3.68018	0.0486211	0.278074	1.31317	0.0205479	NF-YA4//AKT2/3//ATSAC1
