# Supplementary material for: Transcription Factor AtOFP1 Involved in ABA-Mediated Seed Germination and Root Growth through Modulation of ROS Homeostasis in Arabidopsis
Source: Int J Mol Sci. 2022 Jul 4;23(13):7427. doi: 10.3390/ijms23137427 (PMC9267126; doi:10.3390/ijms23137427)
Supplement: Supplementary file 1 [file ijms-23-07427-s001.zip › ijms-1753068-supplementary/Supplementary Files/Table S2.xls]

## Sheet: MF
#Column "GO.ID" stands for the ID of gene ontology term
#Column "Term" stands for the name of gene ontology term
#Column "Ontology" stands for the ontology of GOID belongs to
#Column "Count" stands for the number of DE genes associated with the listed GOID
#Column "Pop.Hits" stands for the number of background population genes associated with the listed GOID
#Column "List.Total" stands for the total number of DE genes
#Column "Pop.Total" stands for the total number of background population genes
#Column "Fold.Enrichment" stands for the Fold Enrichment value of the GOID, it equals (Count/Pop.Hits)/(List.Total/Pop.Total)
#Column "Pvalue" stands for the significance testing value of the GOID
#Column "FDR" stands for the false discovery rate of the GOID, using Benjamini & Hochberg (1995) method
#Column "Enrichment.Score" stands for the Enrichment Score value of the GOID, it equals (-log10(Pvalue))
#Column "Gene.Ratio" stands for the Gene Ratio value genes associated with the GOID, it equals (Count/List.Total)
#Column "GENES" stands for the DE genes associated with the GOID
GO.ID	Term	Ontology	Count	Pop.Hits	List.Total	Pop.Total	Fold.Enrichment	Pvalue	FDR	Enrichment.Score	Gene.Ratio	GENES
GO:0005488	binding	Molecular function	93	10325	145	24153	1.50036	1.60751e-07	0.000107543	6.79385	0.641379	TIP1//GCN2//VTI13//ATNUC-L1//ATMRP15//PDR13//PGP9//LKR/SDH//EMB269//TIF3B1//ROS3//ATPBRP//E13L3//ATIDD14//TFIIS//SCRM2//PFT1//ARF22//ARF21//ARF15//ARF14//ARF23//NAC1//MYB95//BPC1//AMS//NF-YA4//NRPD1B//BHLH100//MBD9//TRFL9//MFP1//CYN//MYB94//CRD1//DAG1//ATMYC1//AIL6//ATBZIP3//MYB23//CAF2//ATELF5A-3//APUM7//RPS4//RPS7//RPS4//CYP704A2//AAO1//ATFRO6//RRF//ORF291//CML38//ANNAT4//CPK7//PSD2//CIPK23//RD…
GO:1901363	heterocyclic compound binding	Molecular function	66	6584	145	24153	1.66977	1.8083e-06	0.00044181	5.74273	0.455172	GCN2//ATNUC-L1//ATMRP15//PDR13//PGP9//LKR/SDH//EMB269//TIF3B1//ROS3//ATPBRP//ATIDD14//TFIIS//SCRM2//PFT1//ARF22//ARF21//ARF15//ARF14//ARF23//NAC1//MYB95//BPC1//AMS//NF-YA4//NRPD1B//BHLH100//MBD9//TRFL9//MFP1//CYN//MYB94//CRD1//DAG1//ATMYC1//AIL6//ATBZIP3//MYB23//CAF2//ATELF5A-3//APUM7//RPS4//RPS7//RPS4//XIC//WAKL6//CIPK23//XID//ATK5//CRK20//ATHXK1//PFK1//CPK7//AMK2//RAB18//CYP704A2//APX3//ORF291/…
GO:0097159	organic cyclic compound binding	Molecular function	66	6600	145	24153	1.66572	1.98121e-06	0.00044181	5.70307	0.455172	GCN2//ATNUC-L1//ATMRP15//PDR13//PGP9//LKR/SDH//EMB269//TIF3B1//ROS3//ATPBRP//ATIDD14//TFIIS//SCRM2//PFT1//ARF22//ARF21//ARF15//ARF14//ARF23//NAC1//MYB95//BPC1//AMS//NF-YA4//NRPD1B//BHLH100//MBD9//TRFL9//MFP1//CYN//MYB94//CRD1//DAG1//ATMYC1//AIL6//ATBZIP3//MYB23//CAF2//ATELF5A-3//APUM7//RPS4//RPS7//RPS4//XIC//WAKL6//CIPK23//XID//ATK5//CRK20//ATHXK1//PFK1//CPK7//AMK2//RAB18//CYP704A2//APX3//ORF291/…
GO:0003677	DNA binding	Molecular function	29	1975	145	24153	2.44587	5.50176e-06	0.000920169	5.2595	0.2	ATPBRP//TRFL9//MBD9//BPC1//WRKY68//ATBZIP3//ATIDD14//SCRM2//PFT1//ARF22//ARF21//ARF15//ARF14//ARF23//NAC1//MYB95//AMS//NF-YA4//TFIIS//NRPD1B//BHLH100//MFP1//CYN//MYB94//CRD1//DAG1//ATMYC1//AIL6//MYB23
GO:0003676	nucleic acid binding	Molecular function	39	3186	145	24153	2.03902	7.9873e-06	0.0010687	5.0976	0.268966	GCN2//ATPBRP//SCRM2//PFT1//ARF22//ARF21//ARF15//ARF14//ARF23//NAC1//MYB95//BPC1//AMS//NF-YA4//TFIIS//NRPD1B//BHLH100//MBD9//TRFL9//MFP1//CYN//MYB94//CRD1//DAG1//ATMYC1//AIL6//ATBZIP3//MYB23//CAF2//ATELF5A-3//APUM7//TIF3B1//ROS3//RPS4//RPS7//RPS4//WRKY68//ATIDD14//ATNUC-L1
GO:0005515	protein binding	Molecular function	30	2635	145	24153	1.89646	0.000412081	0.045947	3.38502	0.206897	VTI13//ATCNGC8//IQD12//ATMAP65-6//MBD9//CYN//AKT2/3//SLP2//FAC1//ATIDD14//ARF22//ARF21//ARF15//ARF14//ATBZIP3//PFT1//CIPK23//RD21//EBF1//WEB1//NRPD1B//TOM40//ATMYC1//ATHXK1//ARIA//MYB23//RPS4//CCB452//RPS4//CCB382
GO:0003700	sequence-specific DNA binding transcription factor activity	Molecular function	21	1683	145	24153	2.07844	0.00111492	0.0939309	2.95276	0.144828	SCRM2//ARF22//ARF21//ARF15//ARF14//ARF23//NAC1//ATIDD14//MYB95//BPC1//AMS//NF-YA4//TFIIS//BHLH100//MYB94//DAG1//WRKY68//ATMYC1//AIL6//ATBZIP3//MYB23
GO:0001071	nucleic acid binding transcription factor activity	Molecular function	21	1684	145	24153	2.07721	0.00112324	0.0939309	2.94953	0.144828	SCRM2//ARF22//ARF21//ARF15//ARF14//ARF23//NAC1//ATIDD14//MYB95//BPC1//AMS//NF-YA4//TFIIS//BHLH100//MYB94//DAG1//WRKY68//ATMYC1//AIL6//ATBZIP3//MYB23
GO:0015077	monovalent inorganic cation transmembrane transporter activity	Molecular function	6	214	145	24153	4.67025	0.00188914	0.135334	2.72374	0.0413793	COX3//ORF291//AKT2/3//ATCHX15//COB//VHA-E3
GO:0015078	hydrogen ion transmembrane transporter activity	Molecular function	5	148	145	24153	5.62745	0.00202294	0.135334	2.69402	0.0344828	COX3//ORF291//ATCHX15//COB//VHA-E3
GO:0003843	1,3-beta-D-glucan synthase activity	Molecular function	2	12	145	24153	27.7621	0.00227096	0.138116	2.64379	0.0137931	ATGSL08//ATGSL10
GO:0003954	NADH dehydrogenase activity	Molecular function	3	47	145	24153	10.6323	0.0028324	0.157906	2.54785	0.0206897	NAD5A//NAD4//NAD7
GO:0052866	phosphatidylinositol phosphate phosphatase activity	Molecular function	2	14	145	24153	23.7961	0.00310662	0.159871	2.50771	0.0137931	ATSAC1//PEN2
GO:0019201	nucleotide kinase activity	Molecular function	2	16	145	24153	20.8216	0.00406455	0.194227	2.39099	0.0137931	AMK2//GK-1
GO:0003723	RNA binding	Molecular function	11	754	145	24153	2.4301	0.00589392	0.255631	2.2296	0.0758621	GCN2//APUM7//ATELF5A-3//ATPBRP//TIF3B1//TFIIS//RPS4//CAF2//ROS3//RPS7//RPS4
GO:0005543	phospholipid binding	Molecular function	4	125	145	24153	5.33032	0.00689366	0.255631	2.16155	0.0275862	ANNAT4//PEN2//AGD4//PLDP2
GO:0004129	cytochrome-c oxidase activity	Molecular function	2	22	145	24153	15.1429	0.00764217	0.255631	2.11678	0.0137931	COX3//ORF291
GO:0015002	heme-copper terminal oxidase activity	Molecular function	2	22	145	24153	15.1429	0.00764217	0.255631	2.11678	0.0137931	COX3//ORF291
GO:0016675	oxidoreductase activity, acting on a heme group of donors	Molecular function	2	22	145	24153	15.1429	0.00764217	0.255631	2.11678	0.0137931	COX3//ORF291
GO:0016676	oxidoreductase activity, acting on a heme group of donors, oxygen as acceptor	Molecular function	2	22	145	24153	15.1429	0.00764217	0.255631	2.11678	0.0137931	COX3//ORF291
GO:0016776	phosphotransferase activity, phosphate group as acceptor	Molecular function	2	24	145	24153	13.881	0.00905965	0.268691	2.04289	0.0137931	AMK2//GK-1
GO:0004298	threonine-type endopeptidase activity	Molecular function	2	25	145	24153	13.3258	0.00980897	0.268691	2.00838	0.0137931	PAC1//PBB2
GO:0070003	threonine-type peptidase activity	Molecular function	2	25	145	24153	13.3258	0.00980897	0.268691	2.00838	0.0137931	PAC1//PBB2
GO:0008135	translation factor activity, nucleic acid binding	Molecular function	4	139	145	24153	4.79345	0.00993528	0.268691	2.00282	0.0275862	ATELF5A-3//ATPBRP//TIF3B1//TFIIS
GO:0022890	inorganic cation transmembrane transporter activity	Molecular function	6	303	145	24153	3.29846	0.0100999	0.268691	1.99568	0.0413793	COX3//ORF291//AKT2/3//ATCHX15//COB//VHA-E3
GO:0016836	hydro-lyase activity	Molecular function	3	75	145	24153	6.6629	0.0104424	0.268691	1.9812	0.0206897	IPMI2//HEMB2//PD1
GO:0051537	2 iron, 2 sulfur cluster binding	Molecular function	2	28	145	24153	11.898	0.0122152	0.302665	1.9131	0.0137931	ATFD3//AAO1
GO:0030551	cyclic nucleotide binding	Molecular function	2	30	145	24153	11.1048	0.0139477	0.316226	1.8555	0.0137931	ATCNGC8//AKT2/3
GO:0019205	nucleobase-containing compound kinase activity	Molecular function	2	31	145	24153	10.7466	0.0148516	0.316226	1.82823	0.0137931	AMK2//GK-1
GO:0003774	motor activity	Molecular function	3	86	145	24153	5.81067	0.0150909	0.316226	1.82129	0.0206897	ATK5//XIC//XID
GO:0005216	ion channel activity	Molecular function	3	87	145	24153	5.74388	0.0155625	0.316226	1.80792	0.0206897	AKT2/3//TOM40//ATCNGC8
GO:0003746	translation elongation factor activity	Molecular function	2	32	145	24153	10.4108	0.01578	0.316226	1.80189	0.0137931	ATELF5A-3//TFIIS
GO:0015405	P-P-bond-hydrolysis-driven transmembrane transporter activity	Molecular function	5	243	145	24153	3.42742	0.0158161	0.316226	1.8009	0.0344828	MEE67//TOM40//ATMRP15//PGP9//VHA-E3
GO:0015399	primary active transmembrane transporter activity	Molecular function	5	244	145	24153	3.41337	0.0160713	0.316226	1.79395	0.0344828	MEE67//TOM40//ATMRP15//PGP9//VHA-E3
GO:0003743	translation initiation factor activity	Molecular function	3	93	145	24153	5.3733	0.0185658	0.347408	1.73129	0.0206897	ATELF5A-3//ATPBRP//TIF3B1
GO:0008324	cation transmembrane transporter activity	Molecular function	7	450	145	24153	2.59113	0.0191665	0.347408	1.71746	0.0482759	COX3//ORF291//AKT2/3//SGB1//ATCHX15//COB//VHA-E3
GO:0022857	transmembrane transporter activity	Molecular function	12	1017	145	24153	1.96546	0.0197223	0.347408	1.70504	0.0827586	COX3//ORF291//ATCNGC8//AKT2/3//SGB1//ATCHX15//COB//TOM40//MEE67//ATMRP15//PGP9//VHA-E3
GO:0008137	NADH dehydrogenase (ubiquinone) activity	Molecular function	2	36	145	24153	9.25402	0.0197332	0.347408	1.7048	0.0137931	NAD5A//NAD4
GO:0050136	NADH dehydrogenase (quinone) activity	Molecular function	2	37	145	24153	9.00391	0.0207798	0.352202	1.68236	0.0137931	NAD5A//NAD4
GO:0015075	ion transmembrane transporter activity	Molecular function	9	677	145	24153	2.2144	0.0212363	0.352202	1.67292	0.062069	COX3//ORF291//ATCNGC8//AKT2/3//SGB1//ATCHX15//COB//TOM40//VHA-E3
GO:0046983	protein dimerization activity	Molecular function	6	361	145	24153	2.76852	0.0220377	0.352202	1.65683	0.0413793	ATIDD14//ARF22//ARF21//ARF15//ARF14//ATBZIP3
GO:0003824	catalytic activity	Molecular function	65	8789	145	24153	1.2319	0.0221113	0.352202	1.65538	0.448276	ATFRO6//SQN//XIC//XID//ATK5//ATGSL08//ATGSL10//IPMI2//PFK1//FAC1//NRPD1B//EMB269//NAD7//NAD5A//NAD4//AMK2//AAO1//CSY3//COX3//ORF291//PAC1//PBB2//SCPL11//SLP2//ATHXK1//GK-1//MBD9//ATSAC1//SQE6//PEN2//BGAL14//APX3//PSD2//PLDP2//HEMB2//PD1//WAKL6//CIPK23//GCN2//CRK20//CPK7//SLP2//RPE//LKR/SDH//UBC1//EBF1//PUB25//ATRMA3//COB//PAH2//RD21//ULP1B//CYN//ADG2//IRX9//TIP1//CRD1//CYP704A2//PEN2//ATMRP15//PD…
GO:0019200	carbohydrate kinase activity	Molecular function	2	41	145	24153	8.12548	0.02519	0.39191	1.59877	0.0137931	PFK1//ATHXK1
GO:0004872	receptor activity	Molecular function	3	109	145	24153	4.58456	0.0280389	0.426225	1.55224	0.0206897	VTI13//HHP5//RPS4
GO:0022891	substrate-specific transmembrane transporter activity	Molecular function	10	835	145	24153	1.99488	0.0293442	0.426225	1.53248	0.0689655	COX3//ORF291//ATCNGC8//AKT2/3//SGB1//ATCHX15//COB//TOM40//MEE67//VHA-E3
GO:0005244	voltage-gated ion channel activity	Molecular function	2	45	145	24153	7.40322	0.0299441	0.426225	1.52369	0.0137931	AKT2/3//TOM40
GO:0022832	voltage-gated channel activity	Molecular function	2	45	145	24153	7.40322	0.0299441	0.426225	1.52369	0.0137931	AKT2/3//TOM40
GO:0016655	oxidoreductase activity, acting on NAD(P)H, quinone or similar compound as acceptor	Molecular function	2	48	145	24153	6.94052	0.033724	0.457124	1.47206	0.0137931	NAD5A//NAD4
GO:0000166	nucleotide binding	Molecular function	29	3438	145	24153	1.40506	0.0347483	0.457124	1.45907	0.2	XIC//WAKL6//CIPK23//XID//GCN2//ATMRP15//ATK5//PDR13//PGP9//CRK20//ATHXK1//PFK1//CPK7//AMK2//RAB18//EMB269//MBD9//ATCNGC8//AKT2/3//LAZ5//RPS4//AAO1//SQE6//ATFRO6//NAD7//ATNUC-L1//LKR/SDH//TIF3B1//ROS3
GO:1901265	nucleoside phosphate binding	Molecular function	29	3438	145	24153	1.40506	0.0347483	0.457124	1.45907	0.2	ATNUC-L1//ATMRP15//PDR13//PGP9//LKR/SDH//EMB269//TIF3B1//ROS3//XIC//WAKL6//CIPK23//XID//GCN2//ATK5//CRK20//ATHXK1//PFK1//CPK7//AMK2//RAB18//MBD9//ATCNGC8//AKT2/3//LAZ5//RPS4//AAO1//SQE6//ATFRO6//NAD7
GO:0043565	sequence-specific DNA binding	Molecular function	6	404	145	24153	2.47385	0.0354121	0.457124	1.45085	0.0413793	ATPBRP//MBD9//TRFL9//BPC1//WRKY68//ATBZIP3
GO:0015450	P-P-bond-hydrolysis-driven protein transmembrane transporter activity	Molecular function	2	50	145	24153	6.6629	0.0363418	0.457124	1.43959	0.0137931	MEE67//TOM40
GO:0003735	structural constituent of ribosome	Molecular function	6	408	145	24153	2.44959	0.0368732	0.457124	1.43329	0.0413793	ARP2//RPS4//RPS7//RPS4//RPL2//RPS7
GO:0003712	transcription cofactor activity	Molecular function	2	51	145	24153	6.53225	0.0376793	0.457124	1.4239	0.0137931	MED22B//PFT1
GO:0022838	substrate-specific channel activity	Molecular function	3	124	145	24153	4.02998	0.0388454	0.457124	1.41066	0.0206897	ATCNGC8//AKT2/3//TOM40
GO:0000989	transcription factor binding transcription factor activity	Molecular function	2	52	145	24153	6.40663	0.0390354	0.457124	1.40854	0.0137931	MED22B//PFT1
GO:0015267	channel activity	Molecular function	3	125	145	24153	3.99774	0.0396311	0.457124	1.40196	0.0206897	ATCNGC8//AKT2/3//TOM40
GO:0022803	passive transmembrane transporter activity	Molecular function	3	125	145	24153	3.99774	0.0396311	0.457124	1.40196	0.0206897	ATCNGC8//AKT2/3//TOM40
GO:0009055	electron carrier activity	Molecular function	7	542	145	24153	2.1513	0.0454752	0.497033	1.34222	0.0482759	COX3//ORF291//ATFD3//CYP704A2//AAO1//ATFRO6//COB
GO:0043168	anion binding	Molecular function	25	2941	145	24153	1.41595	0.0455211	0.497033	1.34179	0.172414	XIC//WAKL6//CIPK23//XID//GCN2//ATMRP15//ATK5//PDR13//PGP9//CRK20//ATHXK1//PFK1//CPK7//AMK2//RAB18//EMB269//AGD4//PLDP2//ANNAT4//LAZ5//RPS4//AAO1//SQE6//ATFRO6//PEN2
GO:0005215	transporter activity	Molecular function	13	1290	145	24153	1.67864	0.0469053	0.497033	1.32878	0.0896552	COX3//ORF291//ATCNGC8//AKT2/3//SGB1//ATCHX15//COB//TOM40//CCB382//MEE67//ATMRP15//PGP9//VHA-E3
GO:0005198	structural molecule activity	Molecular function	7	546	145	24153	2.13554	0.0469753	0.497033	1.32813	0.0482759	ARP2//RPS4//RPS7//RPS4//RPL2//RPS7//ARP2
GO:0022804	active transmembrane transporter activity	Molecular function	7	547	145	24153	2.13164	0.0473552	0.497033	1.32463	0.0482759	SGB1//ATCHX15//MEE67//TOM40//ATMRP15//PGP9//VHA-E3
GO:0000988	protein binding transcription factor activity	Molecular function	2	58	145	24153	5.74388	0.0475488	0.497033	1.32286	0.0137931	MED22B//PFT1
GO:0036094	small molecule binding	Molecular function	29	3550	145	24153	1.36073	0.049654	0.504485	1.30405	0.2	ATNUC-L1//ATMRP15//PDR13//PGP9//LKR/SDH//EMB269//TIF3B1//ROS3//XIC//WAKL6//CIPK23//XID//GCN2//ATK5//CRK20//ATHXK1//PFK1//CPK7//AMK2//RAB18//MBD9//ATCNGC8//AKT2/3//LAZ5//RPS4//AAO1//SQE6//ATFRO6//NAD7
