# Supplementary material for: Transcription Factor AtOFP1 Involved in ABA-Mediated Seed Germination and Root Growth through Modulation of ROS Homeostasis in Arabidopsis
Source: Int J Mol Sci. 2022 Jul 4;23(13):7427. doi: 10.3390/ijms23137427 (PMC9267126; doi:10.3390/ijms23137427)
Supplement: Supplementary file 1 [file ijms-23-07427-s001.zip › ijms-1753068-supplementary/Supplementary Files/Table S3.xls]

## Sheet: CC
#Column "GO.ID" stands for the ID of gene ontology term
#Column "Term" stands for the name of gene ontology term
#Column "Ontology" stands for the ontology of GOID belongs to
#Column "Count" stands for the number of DE genes associated with the listed GOID
#Column "Pop.Hits" stands for the number of background population genes associated with the listed GOID
#Column "List.Total" stands for the total number of DE genes
#Column "Pop.Total" stands for the total number of background population genes
#Column "Fold.Enrichment" stands for the Fold Enrichment value of the GOID, it equals (Count/Pop.Hits)/(List.Total/Pop.Total)
#Column "Pvalue" stands for the significance testing value of the GOID
#Column "FDR" stands for the false discovery rate of the GOID, using Benjamini & Hochberg (1995) method
#Column "Enrichment.Score" stands for the Enrichment Score value of the GOID, it equals (-log10(Pvalue))
#Column "Gene.Ratio" stands for the Gene Ratio value genes associated with the GOID, it equals (Count/List.Total)
#Column "GENES" stands for the DE genes associated with the GOID
GO.ID	Term	Ontology	Count	Pop.Hits	List.Total	Pop.Total	Fold.Enrichment	Pvalue	FDR	Enrichment.Score	Gene.Ratio	GENES
GO:0044455	mitochondrial membrane part	Cellular component	11	171	147	25537	11.175	4.73161e-09	1.02398e-06	8.32499	0.0748299	TOM40//MEE67//NAD7//NAD5A//NAD4//NAD1A//COB//COX3//ORF291//VHA-E3//FAC1
GO:0044429	mitochondrial part	Cellular component	14	325	147	25537	7.48337	6.44011e-09	1.02398e-06	8.19111	0.0952381	RPL2//RPS4//RPS7//TOM40//MEE67//NAD7//NAD5A//NAD4//NAD1A//COB//COX3//ORF291//VHA-E3//FAC1
GO:0032991	macromolecular complex	Cellular component	32	1986	147	25537	2.79913	8.1783e-08	7.67345e-06	7.08734	0.217687	ARP2//RPS7//RPL2//RPS7//PAC1//PBB2//TOM40//MEE67//TIF3B1//ARP2//XIC//XID//MED22B//PFT1//VHA-E3//RPS4//ATK5//PUB25//COB//COX3//ORF291//IPMI2//ATGSL08//ATGSL10//PFK1//NRPD1B//RPS4//NF-YA4//NAD7//NAD5A//NAD4//NAD1A
GO:0019866	organelle inner membrane	Cellular component	12	283	147	25537	7.36627	9.65214e-08	7.67345e-06	7.01538	0.0816327	TOM40//CRD1//EMB269//MEE67//VHA-E3//NAD7//NAD5A//NAD4//NAD1A//COB//COX3//ORF291
GO:0043234	protein complex	Cellular component	26	1415	147	25537	3.19205	1.38353e-07	8.79926e-06	6.85901	0.176871	PAC1//PBB2//TOM40//MEE67//TIF3B1//ARP2//XIC//XID//MED22B//PFT1//VHA-E3//ATK5//COX3//ORF291//COB//PUB25//IPMI2//NF-YA4//ATGSL08//ATGSL10//PFK1//NRPD1B//NAD7//NAD5A//NAD4//NAD1A
GO:0031966	mitochondrial membrane	Cellular component	11	262	147	25537	7.29363	3.71659e-07	1.64503e-05	6.42986	0.0748299	TOM40//MEE67//VHA-E3//NAD7//NAD5A//NAD4//NAD1A//COB//COX3//ORF291//FAC1
GO:0044446	intracellular organelle part	Cellular component	42	3305	147	25537	2.20765	3.90684e-07	1.64503e-05	6.40817	0.285714	RPS4//RPS7//RPS7//ATNUC-L1//NRPD1B//RPL2//RPS4//ARP2//ATMAP65-6//XIC//XID//SGB1//TIP1//RPE//MFP1//CCDA//VHA-E3//TOM40//ATHXK1//APX3//PSD2//ATK5//PEN2//CRD1//ADG2//RRF//EMB269//AMK2//ARP2//ATPBRP//MED22B//PFT1//MEE67//NAD7//NAD5A//NAD4//NAD1A//COB//COX3//ORF291//FAC1//NF-YA4
GO:0044422	organelle part	Cellular component	42	3312	147	25537	2.20298	4.13844e-07	1.64503e-05	6.38316	0.285714	VHA-E3//TOM40//ATHXK1//APX3//PSD2//CRD1//EMB269//ATPBRP//FAC1//PEN2//ADG2//RPE//MFP1//CCDA//ARP2//RPS4//RPS7//RPS7//NRPD1B//ATNUC-L1//MED22B//PFT1//MEE67//NAD7//NAD5A//NAD4//NAD1A//COB//COX3//ORF291//RPL2//RPS4//ATK5//ARP2//ATMAP65-6//XIC//XID//SGB1//TIP1//RRF//AMK2//NF-YA4
GO:0005740	mitochondrial envelope	Cellular component	11	278	147	25537	6.87386	6.67892e-07	2.35989e-05	6.17529	0.0748299	TOM40//MEE67//VHA-E3//NAD7//NAD5A//NAD4//NAD1A//COB//COX3//ORF291//FAC1
GO:0005743	mitochondrial inner membrane	Cellular component	10	229	147	25537	7.58607	8.98633e-07	2.85765e-05	6.04642	0.0680272	MEE67//VHA-E3//NAD7//NAD5A//NAD4//NAD1A//COB//COX3//ORF291//TOM40
GO:0005746	mitochondrial respiratory chain	Cellular component	7	106	147	25537	11.4721	2.74738e-06	7.94243e-05	5.56108	0.047619	NAD7//NAD5A//NAD4//NAD1A//COB//COX3//ORF291
GO:0070469	respiratory chain	Cellular component	7	112	147	25537	10.8576	3.96854e-06	0.000105166	5.40137	0.047619	NAD7//NAD5A//NAD4//NAD1A//COB//COX3//ORF291
GO:0031967	organelle envelope	Cellular component	18	927	147	25537	3.37323	6.75105e-06	0.000153345	5.17063	0.122449	PEN2//CRD1//APX3//ADG2//RPE//TOM40//EMB269//ATPBRP//MEE67//VHA-E3//NAD7//NAD5A//NAD4//NAD1A//COB//COX3//ORF291//FAC1
GO:0031975	envelope	Cellular component	18	927	147	25537	3.37323	6.75105e-06	0.000153345	5.17063	0.122449	PEN2//CRD1//APX3//ADG2//RPE//TOM40//ATPBRP//EMB269//MEE67//VHA-E3//NAD7//NAD5A//NAD4//NAD1A//COB//COX3//ORF291//FAC1
GO:0000313	organellar ribosome	Cellular component	5	47	147	25537	18.481	7.45258e-06	0.000157995	5.12769	0.0340136	RPL2//RPS4//RPS7//RPS4//RPS7
GO:0044444	cytoplasmic part	Cellular component	83	9902	147	25537	1.45616	1.0081e-05	0.000200359	4.9965	0.564626	ATNUC-L1//ATMAP65-6//TOM40//ATHXK1//LKR/SDH//APX3//HHP5//PSD2//ORF139A//CCB452//COB//RPS4//ORF106A//ORF152A//NAD7//NAD5A//ORF102B//RPL2//NAD4//ORF106C//COX3//ORF100A//ORF119//ORF109B//CCB382//ORF153B//ORF159//ORF205//NAD1A//ORF291//ORF107H//RD21//VHA-E3//PLDP2//PAC1//SLP2//CIPK23//SQN//WEB1//PD1//FAC1//PEN2//CYN//PFK1//TIF3B1//CYP704A2//ATRMA3//ARP2//RPS7//RPS7//SGB1//TIP1//AGD4//ATSAC1//XID//ATG…
GO:0000314	organellar small ribosomal subunit	Cellular component	4	25	147	25537	27.7954	1.21345e-05	0.000226987	4.91598	0.0272109	RPS4//RPS7//RPS4//RPS7
GO:0044425	membrane part	Cellular component	25	1699	147	25537	2.55623	1.32229e-05	0.000233605	4.87867	0.170068	WAKL6//SGB1//ATCHX15//ATMRP15//PGP9//HHP5//SQE6//ATFRO6//ORF291//GCL1//AGP16//E13L3//COB//VHA-E3//TOM40//MEE67//NAD7//NAD5A//NAD4//NAD1A//COB//COX3//ATGSL08//ATGSL10//FAC1
GO:0043229	intracellular organelle	Cellular component	123	17475	147	25537	1.22276	1.92473e-05	0.000316481	4.71563	0.836735	FAC1//ATNUC-L1//ATMAP65-6//TOM40//ATHXK1//LKR/SDH//APX3//HHP5//PSD2//ORF139A//CCB452//COB//RPS4//ORF106A//ORF152A//NAD7//NAD5A//ORF102B//RPL2//NAD4//ORF106C//COX3//ORF100A//ORF119//ORF109B//CCB382//ORF153B//ORF159//ORF205//NAD1A//ORF291//ORF107H//RD21//VHA-E3//PLDP2//PAC1//CYP704A2//ATRMA3//LBD2//MED22B//SCRM2//UBC1//ATSAC1//PFT1//CIPK23//ARF22//ARF21//ARF15//ARF14//ARF23//NAC1//ATIDD14//MYB95//C…
GO:0043226	organelle	Cellular component	123	17483	147	25537	1.2222	1.99045e-05	0.000316481	4.70105	0.836735	FAC1//ATNUC-L1//ATMAP65-6//TOM40//ATHXK1//LKR/SDH//APX3//HHP5//PSD2//ORF139A//CCB452//COB//RPS4//ORF106A//ORF152A//NAD7//NAD5A//ORF102B//RPL2//NAD4//ORF106C//COX3//ORF100A//ORF119//ORF109B//CCB382//ORF153B//ORF159//ORF205//NAD1A//ORF291//ORF107H//RD21//VHA-E3//PLDP2//PAC1//CYP704A2//ATRMA3//CSY3//PEN2//LBD2//MED22B//SCRM2//UBC1//ATSAC1//PFT1//CIPK23//ARF22//ARF21//ARF15//ARF14//ARF23//NAC1//ATIDD…
GO:0005623	cell	Cellular component	141	21808	147	25537	1.1232	3.32526e-05	0.000461057	4.47817	0.959184	ATCNGC8//CIPK23//RAB18//CML38//WEB1//ATGSL08//AGP16//ATGSL10//ATMRP15//PFK1//E13L3//CPK7//ARIA//ATFRO6//CCDA//COB//PUB25//ARP2//ATIDD14//LAZ5//RPS4//RPS4//RPS7//RPL2//RPS7//NRPD1B//PAC1//PBB2//ATNUC-L1//ATMAP65-6//TOM40//ATHXK1//LKR/SDH//APX3//HHP5//PSD2//ORF139A//CCB452//COB//RPS4//ORF106A//ORF152A//NAD7//NAD5A//ORF102B//NAD4//ORF106C//COX3//ORF100A//ORF119//ORF109B//CCB382//ORF153B//ORF159//ORF…
GO:0044464	cell part	Cellular component	141	21808	147	25537	1.1232	3.32526e-05	0.000461057	4.47817	0.959184	ATCNGC8//CIPK23//RAB18//CML38//WEB1//ATGSL08//AGP16//ATGSL10//ATMRP15//PFK1//E13L3//CPK7//ARIA//ATFRO6//CCDA//COB//ARP2//ATIDD14//LAZ5//RPS4//RPS4//RPS7//RPL2//RPS7//ANNAT4//SLP2//PUB25//PAC1//PBB2//AGD4//ATELF5A-3//APUM7//SQN//CSY3//ARP2//LKR/SDH//VPS60.2//TIF3B1//GCL1//RRF//RPE//NRPD1B//SCPL11//MFP1//CRD1//TOM40//EMB269//NAD7//NAD5A//NAD4//NAD1A//PEN2//APX3//ADG2//ATPBRP//ATNUC-L1//ATMAP65-6//A…
GO:0044424	intracellular part	Cellular component	133	19804	147	25537	1.16668	3.33469e-05	0.000461057	4.47694	0.904762	PUB25//PAC1//PBB2//AGD4//CIPK23//ARP2//ATELF5A-3//APUM7//SQN//CSY3//ARP2//PFK1//LKR/SDH//VPS60.2//ARIA//TIF3B1//GCL1//RRF//RPE//NRPD1B//RPS7//RPL2//RPS7//TOM40//ATPBRP//FAC1//ATNUC-L1//ATMAP65-6//ATHXK1//APX3//HHP5//PSD2//ORF139A//CCB452//COB//RPS4//ORF106A//ORF152A//NAD7//NAD5A//ORF102B//NAD4//ORF106C//COX3//ORF100A//ORF119//ORF109B//CCB382//ORF153B//ORF159//ORF205//NAD1A//ORF291//ORF107H//RD21/…
GO:0005622	intracellular	Cellular component	133	19889	147	25537	1.16169	4.83696e-05	0.000640897	4.31543	0.904762	PUB25//ARP2//RPS4//RPS7//NRPD1B//PAC1//PBB2//ATNUC-L1//ATMAP65-6//TOM40//ATHXK1//LKR/SDH//APX3//HHP5//PSD2//ORF139A//CCB452//COB//RPS4//ORF106A//ORF152A//NAD7//NAD5A//ORF102B//RPL2//NAD4//ORF106C//COX3//ORF100A//ORF119//ORF109B//CCB382//ORF153B//ORF159//ORF205//NAD1A//ORF291//ORF107H//RD21//VHA-E3//PLDP2//SLP2//CIPK23//SQN//WEB1//PD1//FAC1//PEN2//CYN//PFK1//TIF3B1//CYP704A2//ATRMA3//CSY3//PEN2//R…
GO:0005761	mitochondrial ribosome	Cellular component	3	13	147	25537	40.0895	5.1234e-05	0.000651697	4.29044	0.0204082	RPL2//RPS4//RPS7
GO:0031090	organelle membrane	Cellular component	17	1008	147	25537	2.92982	7.25611e-05	0.000887478	4.1393	0.115646	VHA-E3//TOM40//ATHXK1//APX3//PSD2//ATPBRP//CRD1//EMB269//MEE67//NAD7//NAD5A//NAD4//NAD1A//COB//COX3//ORF291//FAC1
GO:0043231	intracellular membrane-bounded organelle	Cellular component	120	17241	147	25537	1.20913	9.0957e-05	0.00104908	4.04116	0.816327	ATNUC-L1//ATMAP65-6//TOM40//ATHXK1//LKR/SDH//APX3//HHP5//PSD2//ORF139A//CCB452//COB//RPS4//ORF106A//ORF152A//NAD7//NAD5A//ORF102B//RPL2//NAD4//ORF106C//COX3//ORF100A//ORF119//ORF109B//CCB382//ORF153B//ORF159//ORF205//NAD1A//ORF291//ORF107H//RD21//VHA-E3//PLDP2//PAC1//CYP704A2//ATRMA3//LBD2//MED22B//SCRM2//UBC1//ATSAC1//PFT1//CIPK23//ARF22//ARF21//ARF15//ARF14//ARF23//NAC1//ATIDD14//MYB95//CML38//…
GO:0043227	membrane-bounded organelle	Cellular component	120	17245	147	25537	1.20884	9.23722e-05	0.00104908	4.03446	0.816327	FAC1//ATNUC-L1//ATMAP65-6//TOM40//ATHXK1//LKR/SDH//APX3//HHP5//PSD2//ORF139A//CCB452//COB//RPS4//ORF106A//ORF152A//NAD7//NAD5A//ORF102B//RPL2//NAD4//ORF106C//COX3//ORF100A//ORF119//ORF109B//CCB382//ORF153B//ORF159//ORF205//NAD1A//ORF291//ORF107H//RD21//VHA-E3//PLDP2//PAC1//CYP704A2//ATRMA3//LBD2//MED22B//SCRM2//UBC1//ATSAC1//PFT1//CIPK23//ARF22//ARF21//ARF15//ARF14//ARF23//NAC1//ATIDD14//MYB95//C…
GO:0016020	membrane	Cellular component	52	5757	147	25537	1.56913	0.000265625	0.00291272	3.57573	0.353741	ATCNGC8//CIPK23//RAB18//CML38//WEB1//ATGSL08//AGP16//ATGSL10//ATMRP15//PFK1//E13L3//CPK7//ARIA//ATFRO6//CCDA//COB//VHA-E3//TOM40//ATHXK1//APX3//PSD2//CRD1//EMB269//ATPBRP//MFP1//MEE67//WAKL6//SGB1//ATCHX15//PGP9//HHP5//SQE6//ORF291//GCL1//NAD7//NAD5A//NAD4//NAD1A//COB//COX3//FAC1//ARP2//IRX9//PEN2//VTI13//PDR13//AKT2/3//SLP2//PAH2//RPS4//RPS4//CCB382
GO:1902494	catalytic complex	Cellular component	11	578	147	25537	3.30611	0.000537368	0.0056961	3.26973	0.0748299	PUB25//IPMI2//ATGSL08//ATGSL10//PFK1//NRPD1B//NAD7//NAD5A//NAD4//NAD1A//COB
GO:0005747	mitochondrial respiratory chain complex I	Cellular component	4	68	147	25537	10.2189	0.000644862	0.00661504	3.19053	0.0272109	NAD7//NAD5A//NAD4//NAD1A
GO:0070069	cytochrome complex	Cellular component	3	31	147	25537	16.8117	0.000746353	0.00741688	3.12706	0.0204082	COB//COX3//ORF291
GO:0030964	NADH dehydrogenase complex	Cellular component	4	72	147	25537	9.65117	0.000800287	0.00748504	3.09675	0.0272109	NAD7//NAD5A//NAD4//NAD1A
GO:0045271	respiratory chain complex I	Cellular component	4	72	147	25537	9.65117	0.000800287	0.00748504	3.09675	0.0272109	NAD7//NAD5A//NAD4//NAD1A
GO:0005739	mitochondrion	Cellular component	35	3547	147	25537	1.71419	0.000836035	0.00759598	3.07778	0.238095	TOM40//MEE67//NAD7//NAD5A//NAD4//NAD1A//COB//COX3//ORF291//VHA-E3//RPL2//RPS4//RPS7//FAC1//ATNUC-L1//ATMAP65-6//ATHXK1//LKR/SDH//APX3//HHP5//PSD2//ORF139A//CCB452//ORF106A//ORF152A//ORF102B//ORF106C//ORF100A//ORF119//ORF109B//CCB382//ORF153B//ORF159//ORF205//ORF107H
GO:0005737	cytoplasm	Cellular component	89	12142	147	25537	1.27336	0.00101707	0.00898411	2.99265	0.605442	ARP2//RPS4//RPS7//ATNUC-L1//ATMAP65-6//TOM40//ATHXK1//LKR/SDH//APX3//HHP5//PSD2//ORF139A//CCB452//COB//RPS4//ORF106A//ORF152A//NAD7//NAD5A//ORF102B//RPL2//NAD4//ORF106C//COX3//ORF100A//ORF119//ORF109B//CCB382//ORF153B//ORF159//ORF205//NAD1A//ORF291//ORF107H//RD21//VHA-E3//PLDP2//PAC1//SLP2//CIPK23//SQN//WEB1//PD1//FAC1//PEN2//CYN//PFK1//TIF3B1//CYP704A2//ATRMA3//CSY3//PEN2//RPS7//MEE67//SGB1//TIP…
GO:1990204	oxidoreductase complex	Cellular component	5	145	147	25537	5.99038	0.00154203	0.0132531	2.81191	0.0340136	COB//NAD7//NAD5A//NAD4//NAD1A
GO:0043228	non-membrane-bounded organelle	Cellular component	15	1105	147	25537	2.3582	0.00181539	0.0148024	2.74103	0.102041	ARP2//RPS7//RPL2//RPS7//ATNUC-L1//NRPD1B//MFP1//PAC1//RPS4//ATK5//RPS4//ARP2//XIC//XID//ATMAP65-6
GO:0043232	intracellular non-membrane-bounded organelle	Cellular component	15	1105	147	25537	2.3582	0.00181539	0.0148024	2.74103	0.102041	ARP2//RPS7//RPL2//RPS7//ATNUC-L1//NRPD1B//MFP1//PAC1//RPS4//ATK5//RPS4//ARP2//XIC//XID//ATMAP65-6
GO:0000148	1,3-beta-D-glucan synthase complex	Cellular component	2	12	147	25537	28.9535	0.00209147	0.0166272	2.67955	0.0136054	ATGSL08//ATGSL10
GO:0044430	cytoskeletal part	Cellular component	5	161	147	25537	5.39506	0.00243594	0.0188934	2.61333	0.0340136	ARP2//ATMAP65-6//XIC//XID//ATK5
GO:0009986	cell surface	Cellular component	2	14	147	25537	24.8173	0.00286201	0.0216695	2.54333	0.0136054	COB//ANNAT4
GO:0005759	mitochondrial matrix	Cellular component	3	51	147	25537	10.2189	0.00317936	0.0235125	2.49766	0.0204082	RPL2//RPS4//RPS7
GO:0000312	plastid small ribosomal subunit	Cellular component	2	17	147	25537	20.4378	0.00422918	0.0305654	2.37374	0.0136054	RPS4//RPS7
GO:0015629	actin cytoskeleton	Cellular component	3	57	147	25537	9.14322	0.00435641	0.0307853	2.36087	0.0204082	ARP2//XIC//XID
GO:0016459	myosin complex	Cellular component	2	18	147	25537	19.3023	0.00473993	0.0327674	2.32423	0.0136054	XIC//XID
GO:0005856	cytoskeleton	Cellular component	5	199	147	25537	4.36485	0.00598259	0.0404779	2.22311	0.0340136	ARP2//XIC//XID//ATMAP65-6//ATK5
GO:0015935	small ribosomal subunit	Cellular component	4	135	147	25537	5.14729	0.00779345	0.0516316	2.10827	0.0272109	RPS4//RPS7//RPS4//RPS7
GO:0044391	ribosomal subunit	Cellular component	6	304	147	25537	3.42871	0.00846145	0.0549131	2.07256	0.0408163	RPS4//RPS7//RPS7//ARP2//RPS4//RPL2
GO:0031224	intrinsic component of membrane	Cellular component	14	1191	147	25537	2.04206	0.00894793	0.0564452	2.04828	0.0952381	WAKL6//SGB1//ATCHX15//ATMRP15//PGP9//HHP5//SQE6//ATFRO6//ORF291//AGP16//E13L3//COB//FAC1//COB
GO:0005839	proteasome core complex	Cellular component	2	25	147	25537	13.8977	0.00905254	0.0564452	2.04323	0.0136054	PAC1//PBB2
GO:0031968	organelle outer membrane	Cellular component	3	78	147	25537	6.68158	0.0103775	0.0634627	1.98391	0.0204082	TOM40//ATPBRP//FAC1
GO:0019867	outer membrane	Cellular component	3	82	147	25537	6.35565	0.0118815	0.0712888	1.92513	0.0204082	TOM40//ATPBRP//FAC1
GO:0009547	plastid ribosome	Cellular component	2	34	147	25537	10.2189	0.016367	0.0963832	1.78603	0.0136054	RPS4//RPS7
GO:0016592	mediator complex	Cellular component	2	36	147	25537	9.65117	0.0182431	0.103559	1.7389	0.0136054	MED22B//PFT1
GO:0016021	integral component of membrane	Cellular component	11	930	147	25537	2.05477	0.0188781	0.103559	1.72404	0.0748299	FAC1//COB//WAKL6//SGB1//ATCHX15//ATMRP15//PGP9//HHP5//SQE6//ATFRO6//ORF291
GO:0042170	plastid membrane	Cellular component	3	98	147	25537	5.31799	0.0190974	0.103559	1.71903	0.0204082	ATPBRP//CRD1//EMB269
GO:0005840	ribosome	Cellular component	7	469	147	25537	2.59285	0.0191338	0.103559	1.7182	0.047619	PAC1//RPL2//RPS4//RPS7//RPS4//RPS7//ARP2
GO:0005741	mitochondrial outer membrane	Cellular component	2	37	147	25537	9.39033	0.0192137	0.103559	1.71639	0.0136054	TOM40//FAC1
GO:0044435	plastid part	Cellular component	13	1244	147	25537	1.81541	0.0276266	0.146421	1.55867	0.0884354	RPS4//RPS7//RPE//MFP1//CCDA//PEN2//CRD1//APX3//ADG2//RRF//EMB269//AMK2//ATPBRP
GO:0009536	plastid	Cellular component	32	3993	147	25537	1.39221	0.0300786	0.156803	1.52174	0.217687	ATPDIL5-1//CAF2//HEMB2//RD21//APUM7//SGB1//ATCHX15//ATFD3//PD1//MEE20//ANNAT4//IPMI2//MEE67//MFP1//CRD1//RRF//ULP1B//CRK20//APX3//EMB269//ADG2//AMK2//RPE//RPS4//RPS7//RPS7//ATPBRP//CCDA//PEN2//CIPK23//ATMAP65-6//ATHXK1
GO:0009706	chloroplast inner membrane	Cellular component	2	49	147	25537	7.09066	0.0324446	0.166409	1.48886	0.0136054	CRD1//EMB269
GO:0009528	plastid inner membrane	Cellular component	2	52	147	25537	6.68158	0.036178	0.182613	1.44155	0.0136054	CRD1//EMB269
GO:0043233	organelle lumen	Cellular component	7	547	147	25537	2.22312	0.0393196	0.192364	1.40539	0.047619	ATNUC-L1//NRPD1B//RPL2//RPS4//RPS7//MED22B//PFT1
GO:0070013	intracellular organelle lumen	Cellular component	7	547	147	25537	2.22312	0.0393196	0.192364	1.40539	0.047619	ATNUC-L1//NRPD1B//RPL2//RPS4//RPS7//MED22B//PFT1
GO:0030529	ribonucleoprotein complex	Cellular component	7	553	147	25537	2.199	0.0412929	0.195987	1.38412	0.047619	ARP2//RPS7//RPL2//RPS7//PAC1//RPS4//RPS4
GO:0031974	membrane-enclosed lumen	Cellular component	7	553	147	25537	2.199	0.0412929	0.195987	1.38412	0.047619	ATNUC-L1//NRPD1B//RPL2//RPS4//RPS7//MED22B//PFT1
GO:0000502	proteasome complex	Cellular component	2	57	147	25537	6.09548	0.0427459	0.1999	1.36911	0.0136054	PAC1//PBB2
GO:0009532	plastid stroma	Cellular component	8	681	147	25537	2.04078	0.0437124	0.201457	1.35939	0.0544218	RRF//EMB269//ADG2//AMK2//RPE//RPS4//MFP1//RPS7
GO:0044451	nucleoplasm part	Cellular component	3	143	147	25537	3.6445	0.0498123	0.22629	1.30266	0.0204082	NRPD1B//MED22B//PFT1
