# Supplementary material for: Transcription Factor AtOFP1 Involved in ABA-Mediated Seed Germination and Root Growth through Modulation of ROS Homeostasis in Arabidopsis
Source: Int J Mol Sci. 2022 Jul 4;23(13):7427. doi: 10.3390/ijms23137427 (PMC9267126; doi:10.3390/ijms23137427)
Supplement: Supplementary file 1 [file ijms-23-07427-s001.zip › ijms-1753068-supplementary/Supplementary Files/Table S4.xls]

## Sheet: ath
#Column "PathwayID" stands for Pathway identifiers used in KEGG
#Column "Definition" stands for the definition of the PathwayID
#Column "OriginalWebSite"stands for The map's website,the nodes with red frame and red symbol are associated with the DE genes, green nodes have no significance
#Column "p-value"
"Fisher-Pvalue" stands for the enrichment p-value of the PathwayID used Fisher's exact test
#Column "SelectionCounts" stands for the Count of the DE genes' entities directly associated with the listed PathwayID
#Column "SelectionSize" stands for the total number of the DE genes' entities
#Column "Count" stands for the count of the chosen background population genes' entities associated with the listed PathwayID
#Column "Size" stands for the total number of chosen background population genes' entities
#Column "FDR" stands for the false discovery rate of the PathwayID
#Column "Enrichment_Score" stands for the Enrichment Score value of the PathwayID, it equals "-log10(Pvalue)"
#Column "GeneRatio" stands for the Gene Ratio value of the PathwayID, it equals "SelectionCounts/SelectionSize"
#Column "GENES" stands for the DE genes associated with the PathwayID
PathwayID	Definition	OriginalWebSite	Fisher-Pvalue	SelectionCounts	SelectionSize	Count	Size	FDR	Enrichment_Score	GeneRatio	Genes
ath00190	Oxidative phosphorylation - Arabidopsis thaliana (thale cress)	http://www.genome.jp/kegg-bin/show_pathway?ath00190+ArthMp020+ArthMp065+ArthMp051+ArthMp043+AT1G64200	0.0160383	5	44	162	4754	1	1.79484	0.113636	COB//COX3//NAD4//NAD7//VHA-E3
ath03010	Ribosome - Arabidopsis thaliana (thale cress)	http://www.genome.jp/kegg-bin/show_pathway?ath03010+ArthCp064+ArthCp085+ArthCp024+ArthMp027+ArthCp069+ArthCp088+ArthMp103+ArthMr001	0.0166267	8	44	363	4754	1	1.7792	0.181818	RPL2//RPL2//RPS4//RPS4//RPS7//RPS7//RPS7//RRN26
ath00564	Glycerophospholipid metabolism - Arabidopsis thaliana (thale cress)	http://www.genome.jp/kegg-bin/show_pathway?ath00564+AT5G42870+AT3G05630+AT5G57190	0.0444695	3	44	86	4754	1	1.35194	0.068182	PAH2//PLDP2//PSD2
